# Supplementary material for: High Temperature Promoted the Accumulation of Citrus Yellow Mosaic Virus in Citrus sinensis via Weakening the Immune Function of the CsWRKY76‐ CsPR4A Modules
Source: Mol Plant Pathol. 2025 Oct 5;26(10):e70161. doi: 10.1111/mpp.70161 (PMC12497541; doi:10.1111/mpp.70161)
Supplement: Supplementary file 5 — Table S1: mpp70161‐sup‐0005‐TableS1.xlsx. [file MPP-26-e70161-s001.xlsx]

## Sheet: TableS1-25vs37_deg_all
TableS1 the information of DEGs
gene_id	CY1	CY2	CY3	CY4	CY5	CY6	Temperature_1	Temperature_2	log2FoldChange	pvalue	padj	gene_name	gene_chr	gene_start	gene_end	gene_strand	gene_length	gene_biotype	gene_description	Subfamily	Family
102616466	21.7331	2817.72	2474.71	0	0	0	1771.39	0	13.1924	2.88e-07	6.72e-06	LOC102616466	NW_006257094.1	797669	798584	-	916	protein_coding	36.4 kDa proline-rich protein && sp|Q00451|PRF1_SOLLC 36.4 kDa proline-rich protein OS=Solanum lycopersicum OX=4081 GN=TPRP-F1 PE=2 SV=1 && PF14547:Hydrophobic seed protein	-	-
107174471	1.03491	1373.67	1115.42	0	0	0	830.044	0	12.0988	8.38e-05	0.000910198	LOC107174471	NW_006257094.1	793998	794724	-	727	protein_coding	36.4 kDa proline-rich protein && sp|Q00451|PRF1_SOLLC 36.4 kDa proline-rich protein OS=Solanum lycopersicum OX=4081 GN=TPRP-F1 PE=2 SV=1 && PF14547:Hydrophobic seed protein	-	-
102623927	6.20946	1120.94	466.594	0	0	0	531.248	0	11.455	1.33e-05	0.00018982	LOC102623927	NC_023049.1	6817146	6823417	-	1620	protein_coding	coumarin 8-geranyltransferase 1b%2C chloroplastic-like%2C transcript variant X1 && sp|A0A077K9K6|CGT1B_CITLI Coumarin 8-geranyltransferase 1b, chloroplastic OS=Citrus limon OX=2708 GN=Cl-PT1b PE=1 SV=1 && PF01040:UbiA prenyltransferase family	-	-
102613215	568.165	194.257	129.414	0	0	0	297.279	0	10.617	2.24e-15	2.46e-13	LOC102613215	NC_023053.1	22471607	22473233	+	1063	protein_coding	zinc finger protein CONSTANS-LIKE 6 && sp|Q9LU68|CIA2_ARATH Protein CHLOROPLAST IMPORT APPARATUS 2 OS=Arabidopsis thaliana OX=3702 GN=CIA2 PE=1 SV=1 && PF06203:CCT motif	Others	Others
102619418	28.9775	2537.23	1314.39	2.04361	0	1.0676	1293.53	1.03707	10.2888	1.04e-08	3.49e-07	LOC102619418	NC_023052.1	3433234	3437217	-	1538	protein_coding	coumarin 8-geranyltransferase 1b%2C chloroplastic && sp|A0A077K9K6|CGT1B_CITLI Coumarin 8-geranyltransferase 1b, chloroplastic OS=Citrus limon OX=2708 GN=Cl-PT1b PE=1 SV=1 && PF01040:UbiA prenyltransferase family	-	-
102619854	0	507.446	171.671	0	0	0	226.373	0	10.2242	0.0088758	0.0410234	LOC102619854	NC_023048.1	770615	771155	-	449	lncRNA	uncharacterized LOC102619854 && - && -	-	-
102616791	3.10473	280.483	280.837	0	0	0	188.141	0	9.95753	7.59e-05	0.00084341	LOC102616791	NC_023050.1	28600567	28612144	-	1073	protein_coding	germin-like protein subfamily 1 member 17%2C transcript variant X1 && sp|Q9FIC6|GL117_ARATH Germin-like protein subfamily 1 member 17 OS=Arabidopsis thaliana OX=3702 GN=At5g39150 PE=2 SV=1 && PF00190:Cupin	-	-
novel.177	0	399.416	146.141	0	0	0	181.852	0	9.9083	0.0112164	0.0492123	-	NC_023048.1	767589	768131	-	451	-	- && - && -	-	-
102630196	139.713	140.737	140.859	0	0	0	140.436	0	9.53565	5.56e-15	5.7e-13	LOC102630196	NC_023054.1	6483792	6485837	-	1397	protein_coding	protein SRG1-like && sp|Q39224|SRG1_ARATH Protein SRG1 OS=Arabidopsis thaliana OX=3702 GN=SRG1 PE=2 SV=1 && PF14226:non-haem dioxygenase in morphine synthesis N-terminal|PF03171:2OG-Fe(II) oxygenase superfamily	-	-
107175997	2.06982	249.759	143.5	0	0	0	131.776	0	9.44379	0.00021982	0.00204716	LOC107175997	NC_023048.1	3994272	3995324	-	1053	protein_coding	geranylgeranyl pyrophosphate synthase%2C chloroplastic-like && sp|Q42698|GGPPS_CATRO Geranylgeranyl pyrophosphate synthase, chloroplastic OS=Catharanthus roseus OX=4058 GN=GGPS1 PE=3 SV=1 && PF00348:Polyprenyl synthetase	-	-
112498104	4.13964	219.034	117.089	0	0	0	113.421	0	9.22742	7.67e-05	0.000849095	LOC112498104	NC_023050.1	11417162	11418277	-	1068	protein_coding	cytochrome P450 71A1-like && sp|A0A068Q609|C7124_PRUMU Phenylacetaldehyde oxime monooxygenase CYP71AN24 OS=Prunus mume OX=102107 GN=CYP71AN24 PE=1 SV=1 && PF00067:Cytochrome P450	-	-
102621676	3.10473	162.541	98.601	0	0	0	88.0824	0	8.8629	1.82e-07	4.48e-06	LOC102621676	NC_023050.1	11360587	11362506	-	1432	protein_coding	cytochrome P450 71A1-like && sp|P24465|C71A1_PERAE Cytochrome P450 71A1 OS=Persea americana OX=3435 GN=CYP71A1 PE=1 SV=2 && PF00067:Cytochrome P450	-	-
102626529	2.06982	145.693	96.8402	0	0	0	81.5342	0	8.75149	5.01e-07	1.09e-05	LOC102626529	NC_023053.1	7556189	7558037	-	1772	protein_coding	geraniol 8-hydroxylase-like && sp|Q8VWZ7|C76B6_CATRO Geraniol 8-hydroxylase OS=Catharanthus roseus OX=4058 GN=CYP76B6 PE=1 SV=1 && PF00067:Cytochrome P450	-	-
102609374	229.75	7325.27	3709.86	8.17442	13.9708	5.33799	3754.96	9.16106	8.67755	6.57e-13	4.83e-11	LOC102609374	NW_006257112.1	487230	489142	+	1210	protein_coding	thaumatin-like protein 1b && sp|Q9SMH2|TLP1_CASSA Thaumatin-like protein 1 OS=Castanea sativa OX=21020 GN=TL1 PE=2 SV=1 && PF00314:Thaumatin family	-	-
112497290	4.13964	106.048	94.1991	0	0	0	68.129	0	8.49264	2.96e-07	6.87e-06	LOC112497290	NC_023047.1	10805054	10808986	-	852	protein_coding	coumarin 8-geranyltransferase 1b%2C chloroplastic-like%2C transcript variant X2 && sp|A0A077K9K6|CGT1B_CITLI Coumarin 8-geranyltransferase 1b, chloroplastic OS=Citrus limon OX=2708 GN=Cl-PT1b PE=1 SV=1 && PF01040:UbiA prenyltransferase family	-	-
102626634	208.017	1959.42	1137.43	0	4.98956	4.27039	1101.62	3.08665	8.47967	2.49e-11	1.44e-09	LOC102626634	NC_023053.1	1665734	1666437	+	704	protein_coding	pathogenesis-related protein 1-like && sp|P33154|PR1_ARATH Pathogenesis-related protein 1 OS=Arabidopsis thaliana OX=3702 GN=At2g14610 PE=1 SV=1 && PF00188:Cysteine-rich secretory protein family	-	-
102621971	6.20946	2229.99	1091.65	0	4.98956	6.40559	1109.28	3.79838	8.19101	3.41e-05	0.00042441	LOC102621971	NC_023050.1	11412727	11415180	-	1970	protein_coding	cytochrome P450 71A1-like && sp|A0A068Q609|C7124_PRUMU Phenylacetaldehyde oxime monooxygenase CYP71AN24 OS=Prunus mume OX=102107 GN=CYP71AN24 PE=1 SV=1 && PF00067:Cytochrome P450	-	-
102608968	2.06982	71.3597	83.6347	0	0	0	52.3547	0	8.11291	3.4e-06	5.88e-05	LOC102608968	NC_023047.1	10793639	10812908	-	1427	protein_coding	coumarin 8-geranyltransferase 1b%2C chloroplastic-like && sp|A0A077K9K6|CGT1B_CITLI Coumarin 8-geranyltransferase 1b, chloroplastic OS=Citrus limon OX=2708 GN=Cl-PT1b PE=1 SV=1 && PF01040:UbiA prenyltransferase family	-	-
102578024	14.4887	2284.5	333.659	9.19623	0	1.0676	877.549	3.42128	8.00242	0.000102779	0.00107983	CHI1	NC_023050.1	24361243	24362439	+	863	protein_coding	chitinase CHI1 && sp|O04138|CHI4_ORYSJ Chitinase 4 OS=Oryza sativa subsp. japonica OX=39947 GN=Cht4 PE=2 SV=2 && PF00182:Chitinase class I	-	-
102610720	11.384	62.4397	67.7882	0	0	0	47.204	0	7.96399	1.13e-07	2.91e-06	LOC102610720	NC_023052.1	31101279	31106304	-	3878	protein_coding	probable LRR receptor-like serine/threonine-protein kinase At3g47570%2C transcript variant X1 && sp|Q1MX30|XA21_ORYSI Receptor kinase-like protein Xa21 OS=Oryza sativa subsp. indica OX=39946 GN=XA21 PE=1 SV=1 && PF00069:Protein kinase domain|PF13855:Leucine rich repeat|PF08263:Leucine rich repeat N-terminal domain	-	-
102618118	20.6982	89.1996	27.2913	0	0	0	45.7297	0	7.91654	8.8e-08	2.33e-06	LOC102618118	NW_006257099.1	736697	738597	-	1568	protein_coding	polygalacturonase-like && sp|P48979|PGLR_PRUPE Polygalacturonase OS=Prunus persica OX=3760 PE=2 SV=1 && PF00295:Glycosyl hydrolases family 28	-	-
102626779	6.20946	44.5998	85.3955	0	0	0	45.4016	0	7.90812	1e-06	2.02e-05	LOC102626779	NW_006257131.1	181496	183002	+	1007	protein_coding	probable glutathione S-transferase && sp|P32110|GSTX6_SOYBN Probable glutathione S-transferase OS=Glycine max OX=3847 GN=HSP26-A PE=2 SV=1 && PF13410:Glutathione S-transferase, C-terminal domain|PF02798:Glutathione S-transferase, N-terminal domain	-	-
112497511	1.03491	90.1907	43.1379	0	0	0	44.7878	0	7.88715	2.05e-05	0.000274821	LOC112497511	NC_023048.1	6333164	6336744	-	2368	lncRNA	uncharacterized LOC112497511 && sp|Q94HW2|POLR1_ARATH Retrovirus-related Pol polyprotein from transposon RE1 OS=Arabidopsis thaliana OX=3702 GN=RE1 PE=2 SV=1 && -	-	-
102608777	11.384	784.956	386.481	2.04361	0	3.2028	394.274	1.7488	7.82386	4.42e-06	7.33e-05	LOC102608777	NC_023048.1	3945777	3946993	+	1081	protein_coding	tryptophan synthase alpha chain-like && sp|Q42529|TRPA2_ARATH Tryptophan synthase alpha chain, chloroplastic OS=Arabidopsis thaliana OX=3702 GN=TSA1 PE=1 SV=1 && PF00290:Tryptophan synthase alpha chain	-	-
102625022	18.6284	81.2707	25.5306	0	0	0	41.8099	0	7.78727	1.76e-07	4.34e-06	LOC102625022	NC_023054.1	11024518	11026631	-	1285	protein_coding	uncharacterized LOC102625022 && - && PF04862:Protein of unknown function (DUF642)	-	-
102626872	86.9324	17.8399	8.80366	0	0	0	37.8586	0	7.64255	3.67e-06	6.29e-05	LOC102626872	NC_023049.1	3954967	3956129	-	1163	protein_coding	ethylene-responsive transcription factor ERF017 && sp|Q84QC2|ERF17_ARATH Ethylene-responsive transcription factor ERF017 OS=Arabidopsis thaliana OX=3702 GN=ERF017 PE=2 SV=1 && PF00847:AP2 domain	AP2/ERF-ERF	AP2/ERF->AP2/ERF-ERF
102627194	205.947	3012.96	1348.72	0	4.98956	18.1492	1522.54	7.71291	7.62727	1.77e-06	3.33e-05	LOC102627194	NC_023053.1	1638160	1638853	+	694	protein_coding	pathogenesis-related protein 1-like && sp|P33154|PR1_ARATH Pathogenesis-related protein 1 OS=Arabidopsis thaliana OX=3702 GN=At2g14610 PE=1 SV=1 && PF00188:Cysteine-rich secretory protein family	-	-
107174432	13.4538	89.1996	90.6777	1.0218	0	0	64.4437	0.340601	7.4511	3.56e-07	8.04e-06	LOC107174432	NW_006257092.1	610085	611469	-	1110	protein_coding	cytochrome P450 71A1-like && sp|O65782|C83B1_ARATH Cytochrome P450 83B1 OS=Arabidopsis thaliana OX=3702 GN=CYP83B1 PE=1 SV=1 && PF00067:Cytochrome P450	-	-
102614362	6.20946	74.333	18.4877	0	0	0	33.01	0	7.4465	9.78e-06	0.000145427	LOC102614362	NC_023052.1	19605736	19607415	+	1568	protein_coding	hypothetical protein%2C transcript variant X1 && - && -	-	-
102627493	23.8029	38.6531	30.8128	0	0	0	31.0896	0	7.3606	7.7e-08	2.08e-06	LOC102627493	NC_023046.1	28469689	28474480	-	1683	protein_coding	G2/mitotic-specific cyclin-2-like && sp|P46277|CCNB1_MEDSV G2/mitotic-specific cyclin-1 OS=Medicago sativa subsp. varia OX=36902 PE=2 SV=1 && PF02984:Cyclin, C-terminal domain|PF00134:Cyclin, N-terminal domain	-	-
102627767	1539.94	356.798	339.821	1.0218	0.997911	11.7436	745.521	4.58777	7.35187	4.29e-09	1.55e-07	LOC102627767	NC_023051.1	15059713	15061278	-	1566	protein_coding	E3 ubiquitin-protein ligase PUB22-like && sp|Q9SVC6|PUB22_ARATH E3 ubiquitin-protein ligase PUB22 OS=Arabidopsis thaliana OX=3702 GN=PUB22 PE=1 SV=1 && PF04564:U-box domain	-	-
102627355	38.2916	12.8844	37.8557	0	0	0	29.6772	0	7.29366	6.47e-07	1.36e-05	LOC102627355	NC_023049.1	6932105	6933067	+	963	protein_coding	heterodimeric geranylgeranyl pyrophosphate synthase small subunit%2C chloroplastic && sp|Q94ID7|GGPPS_HEVBR Geranylgeranyl pyrophosphate synthase, chloroplastic OS=Hevea brasiliensis OX=3981 GN=GGPS PE=1 SV=1 && PF00348:Polyprenyl synthetase	-	-
102608441	2.06982	57.4842	26.411	0	0	0	28.655	0	7.24296	5.56e-05	0.000644115	LOC102608441	NC_023052.1	4148372	4153249	+	2786	protein_coding	glutamate receptor 2.8-like && sp|Q9C5V5|GLR28_ARATH Glutamate receptor 2.8 OS=Arabidopsis thaliana OX=3702 GN=GLR2.8 PE=2 SV=2 && PF00060:Ligand-gated ion channel|PF00497:Bacterial extracellular solute-binding proteins, family 3|PF01094:Receptor family ligand binding region	-	-
102626737	3.10473	37.662	44.0183	0	0	0	28.2617	0	7.22413	2.49e-05	0.000322925	LOC102626737	NC_023047.1	2243302	2246498	+	2196	protein_coding	sodium-dependent phosphate transporter 1-like%2C transcript variant X1 && sp|Q5JHX4|Y2061_THEKO Putative phosphate permease TK2061 OS=Thermococcus kodakarensis (strain ATCC BAA-918 / JCM 12380 / KOD1) OX=69014 GN=TK2061 PE=3 SV=1 && PF01384:Phosphate transporter family	-	-
102624974	3.10473	50.5464	26.411	0	0	0	26.6874	0	7.1405	3.85e-05	0.000470768	LOC102624974	NW_006257244.1	29639	32173	-	1129	protein_coding	uncharacterized protein At1g66480-like && sp|Q6NLC8|Y1648_ARATH Uncharacterized protein At1g66480 OS=Arabidopsis thaliana OX=3702 GN=At1g66480 PE=2 SV=1 && PF14009:Domain of unknown function (DUF4228)	-	-
102626656	380.847	113.977	84.5151	3.06541	0	1.0676	193.113	1.37767	7.13495	8.32e-13	5.98e-11	LOC102626656	NC_023054.1	16458279	16460243	-	872	protein_coding	hypothetical protein%2C transcript variant X1 && - && -	-	-
102606732	4.13964	38.6531	32.5735	0	0	0	25.1221	0	7.05402	2.47e-05	0.000320359	LOC102606732	NW_006257087.1	892011	893271	+	1120	protein_coding	chitinase 10 && sp|Q5NB11|CHI10_ORYSJ Chitinase 10 OS=Oryza sativa subsp. japonica OX=39947 GN=Cht10 PE=2 SV=1 && PF00182:Chitinase class I	-	-
102629059	9.31418	29.7332	33.4539	0	0	0	24.1671	0	6.99879	4.58e-06	7.56e-05	LOC102629059	NC_023054.1	11086213	11088850	-	1247	protein_coding	hypothetical protein && - && PF04862:Protein of unknown function (DUF642)	-	-
102606822	2.06982	32.7065	36.9754	0	0	0	23.9172	0	6.98335	9.19e-05	0.000982573	LOC102606822	NC_023054.1	13366586	13369320	-	1457	protein_coding	protein POLYCHOME && sp|O48533|PYM_ARATH Protein POLYCHOME OS=Arabidopsis thaliana OX=3702 GN=PYM PE=1 SV=1 && -	-	-
102616631	30.0124	105.057	123.251	1.0218	0.997911	0	86.1069	0.673238	6.97855	1.25e-08	4.11e-07	LOC102616631	NC_023054.1	2927863	2934669	-	4718	protein_coding	serine/threonine-protein kinase RUNKEL && sp|F4JY37|RUK_ARATH Serine/threonine-protein kinase RUNKEL OS=Arabidopsis thaliana OX=3702 GN=RUK PE=1 SV=1 && PF00069:Protein kinase domain	-	-
102615273	411.894	295.35	1273.01	4.08721	0	12.8112	660.084	5.6328	6.87801	1.58e-07	3.93e-06	LOC102615273	NC_023047.1	3694452	3699415	+	2867	protein_coding	(E%2CE)-geranyllinalool synthase%2C transcript variant X1 && sp|Q93YV0|GES_ARATH (E,E)-geranyllinalool synthase OS=Arabidopsis thaliana OX=3702 GN=GES PE=1 SV=1 && PF03936:Terpene synthase family, metal binding domain|PF01397:Terpene synthase, N-terminal domain	-	-
102624491	0	35.6798	29.9324	0	0	0	21.8708	0	6.85348	0.00206116	0.0128872	LOC102624491	NW_006257274.1	37019	38773	+	1755	protein_coding	anthocyanidin 3-O-glucosyltransferase 5-like && sp|Q40287|UFOG5_MANES Anthocyanidin 3-O-glucosyltransferase 5 OS=Manihot esculenta OX=3983 GN=GT5 PE=2 SV=1 && PF00201:UDP-glucoronosyl and UDP-glucosyl transferase	-	-
102611586	6.20946	22.7954	36.095	0	0	0	21.7	0	6.84402	2.35e-05	0.000308834	LOC102611586	NC_023051.1	11246745	11248051	+	1163	protein_coding	short-chain dehydrogenase reductase 2a && sp|Q9SCU0|SDR2A_ARATH Short-chain dehydrogenase reductase 2a OS=Arabidopsis thaliana OX=3702 GN=SDR2a PE=3 SV=1 && PF13561:Enoyl-(Acyl carrier protein) reductase	-	-
102618363	17.5935	26.7599	19.368	0	0	0	21.2405	0	6.8105	2.24e-06	4.09e-05	LOC102618363	NC_023052.1	29473633	29475822	-	1537	protein_coding	shikimate O-hydroxycinnamoyltransferase-like && sp|Q8GSM7|HST_TOBAC Shikimate O-hydroxycinnamoyltransferase OS=Nicotiana tabacum OX=4097 GN=HST PE=1 SV=1 && PF02458:Transferase family	-	-
102619289	13.4538	92.1729	125.012	1.0218	0	1.0676	76.8795	0.696467	6.80442	3.35e-07	7.65e-06	LOC102619289	NC_023048.1	21691063	21692263	+	769	protein_coding	7-deoxyloganetin glucosyltransferase-like && sp|F8WKW1|UGT2_GARJA 7-deoxyloganetin glucosyltransferase OS=Gardenia jasminoides OX=114476 GN=UGT85A24 PE=1 SV=1 && -	-	-
102578030	1095.97	10042.9	2868.23	10.218	60.8726	57.6503	4669.03	42.9136	6.7656	2.59e-10	1.23e-08	LOC102578030	NC_023053.1	16494558	16495388	-	661	protein_coding	pathogenesis-related protein PR-4A && sp|P29062|PR4A_TOBAC Pathogenesis-related protein PR-4A OS=Nicotiana tabacum OX=4097 PE=2 SV=1 && PF00967:Barwin family	-	-
102627130	2.06982	239.848	190.159	1.0218	1.99582	1.0676	144.026	1.36174	6.72051	4.34e-07	9.65e-06	LOC102627130	NC_023048.1	12792107	12794882	+	1815	protein_coding	cytochrome P450 CYP82D47-like && sp|A0A0N7F297|C82D6_SINHE Demethylepipodophyllotoxin synthase OS=Sinopodophyllum hexandrum OX=93608 GN=CYP82D61 PE=1 SV=1 && PF00067:Cytochrome P450	-	-
102613370	32.0822	180.381	208.647	0	1.99582	2.1352	140.37	1.37701	6.6765	1.12e-10	5.63e-09	LOC102613370	NC_023049.1	17713270	17714373	+	942	protein_coding	umecyanin-like && sp|P29602|CPC_CUCSA Cucumber peeling cupredoxin OS=Cucumis sativus OX=3659 PE=1 SV=3 && PF02298:Plastocyanin-like domain	-	-
102626748	322.892	4.95553	291.401	3.06541	2.99373	0	206.416	2.01971	6.66944	8.34e-05	0.000907204	LOC102626748	NC_023054.1	17412278	17417974	+	2217	protein_coding	cyclic nucleotide-gated ion channel 1-like && sp|Q9SKD7|CNGC3_ARATH Probable cyclic nucleotide-gated ion channel 3 OS=Arabidopsis thaliana OX=3702 GN=CNGC3 PE=2 SV=2 && -	-	-
102623317	5.17455	40.6354	11.4448	0	0	0	19.0849	0	6.65594	0.0001214	0.00123776	LOC102623317	NW_006257099.1	672271	674137	-	1536	transcribed_pseudogene	polygalacturonase-like && sp|P48979|PGLR_PRUPE Polygalacturonase OS=Prunus persica OX=3760 PE=2 SV=1 && PF00295:Glycosyl hydrolases family 28	-	-
102627116	2781.84	75.3241	368.873	2.04361	10.977	19.2168	1075.34	10.7458	6.64584	4.39e-06	7.29e-05	LOC102627116	NC_023054.1	13935339	13936779	-	1358	pseudogene	- && sp|Q9ZSA8|DLO1_ARATH Protein DMR6-LIKE OXYGENASE 1 OS=Arabidopsis thaliana OX=3702 GN=DLO1 PE=1 SV=1 && -	-	-
107177516	15.5236	9.91106	30.8128	0	0	0	18.7492	0	6.63319	2.17e-05	0.000288912	LOC107177516	NC_023051.1	15965443	15967689	-	1416	protein_coding	UPF0481 protein At3g47200-like && sp|Q9SD53|Y3720_ARATH UPF0481 protein At3g47200 OS=Arabidopsis thaliana OX=3702 GN=At3g47200 PE=2 SV=1 && PF03140:Plant protein of unknown function	-	-
102607820	48.6407	644.219	648.83	5.10902	4.98956	4.27039	447.23	4.78966	6.54422	8.81e-15	8.66e-13	LOC102607820	NC_023048.1	25730728	25733913	+	1776	protein_coding	uncharacterized LOC102607820%2C transcript variant X1 && sp|F4JFU8|OBL1_ARATH Triacylglycerol lipase OBL1 OS=Arabidopsis thaliana OX=3702 GN=OBL1 PE=1 SV=1 && PF01764:Lipase (class 3)	-	-
102619724	77.6182	409.327	264.99	4.08721	3.99165	0	250.645	2.69295	6.52606	5.74e-15	5.83e-13	LOC102619724	NC_023052.1	3487821	3488811	+	891	protein_coding	ethylene-responsive transcription factor ERF003 && sp|Q94AW5|ERF03_ARATH Ethylene-responsive transcription factor ERF003 OS=Arabidopsis thaliana OX=3702 GN=ERF003 PE=1 SV=1 && PF00847:AP2 domain	AP2/ERF-ERF	AP2/ERF->AP2/ERF-ERF
102606900	154.201	1363.76	989.531	12.2616	7.98329	7.47319	835.832	9.23937	6.49868	1.02e-20	2.08e-18	LOC102606900	NC_023053.1	594513	597341	-	2003	protein_coding	L-ascorbate oxidase homolog && sp|Q00624|ASOL_BRANA L-ascorbate oxidase homolog OS=Brassica napus OX=3708 GN=Bp10 PE=2 SV=1 && PF07731:Multicopper oxidase|PF07732:Multicopper oxidase|PF00394:Multicopper oxidase	-	-
102623680	61.0596	615.477	472.756	1.0218	0	11.7436	383.098	4.25513	6.49827	6.14e-05	0.000698792	LOC102623680	NC_023046.1	28401969	28403470	-	1171	protein_coding	basic endochitinase && sp|P51613|CHIB_VITVI Basic endochitinase OS=Vitis vinifera OX=29760 GN=CHIT1B PE=2 SV=1 && PF00182:Chitinase class I|PF00187:Chitin recognition protein	-	-
102613865	3.10473	15.8577	31.6932	0	0	0	16.8852	0	6.48244	0.00025948	0.00234612	LOC102613865	NC_023050.1	34465836	34467892	-	1925	protein_coding	probable pectinesterase/pectinesterase inhibitor 7 && sp|Q9SRX4|PME7_ARATH Probable pectinesterase/pectinesterase inhibitor 7 OS=Arabidopsis thaliana OX=3702 GN=PME7 PE=2 SV=1 && PF04043:Plant invertase/pectin methylesterase inhibitor|PF01095:Pectinesterase	-	-
102609684	11.384	20.8132	18.4877	0	0	0	16.895	0	6.48141	1.85e-05	0.000252686	LOC102609684	NC_023052.1	29890890	29893114	-	1976	protein_coding	phenylalanine N-monooxygenase%2C transcript variant X1 && sp|Q9FLC8|C79A2_ARATH Phenylalanine N-monooxygenase OS=Arabidopsis thaliana OX=3702 GN=CYP79A2 PE=1 SV=1 && PF00067:Cytochrome P450	-	-
102628178	0	20.8132	26.411	0	0	0	15.7414	0	6.37957	0.00597047	0.0299516	LOC102628178	NC_023046.1	19203247	19207664	+	2917	protein_coding	LRR receptor-like serine/threonine-protein kinase IOS1 && sp|Q9C8I6|IOS1_ARATH LRR receptor-like serine/threonine-protein kinase IOS1 OS=Arabidopsis thaliana OX=3702 GN=IOS1 PE=1 SV=1 && PF12819:Malectin-like domain|PF13855:Leucine rich repeat|PF07714:Protein tyrosine kinase	-	-
102630049	90.0371	577.815	279.076	1.0218	2.99373	7.47319	315.643	3.82958	6.37514	3.53e-15	3.76e-13	LOC102630049	NC_023050.1	16417442	16420088	+	1426	protein_coding	anthranilate N-methyltransferase-like && sp|A9X7L0|ANMT_RUTGR Anthranilate N-methyltransferase OS=Ruta graveolens OX=37565 PE=1 SV=1 && PF00891:O-methyltransferase domain|PF08100:Dimerisation domain	-	-
102607408	590.933	379.594	538.784	2.04361	7.98329	8.54079	503.104	6.18923	6.3483	1.81e-44	2.07e-41	LOC102607408	NC_023047.1	27541046	27542577	-	1390	protein_coding	zingipain-2-like && sp|Q9FJ47|SAG12_ARATH Senescence-specific cysteine protease SAG12 OS=Arabidopsis thaliana OX=3702 GN=SAG12 PE=1 SV=1 && PF08246:Cathepsin propeptide inhibitor domain (I29)|PF00112:Papain family cysteine protease	-	-
102626293	7.24436	23.7866	14.9662	0	0	0	15.3324	0	6.34106	8.73e-05	0.000942407	LOC102626293	NC_023049.1	1599457	1600835	-	1201	protein_coding	probable xyloglucan endotransglucosylase/hydrolase protein 23 && sp|Q38910|XTH23_ARATH Probable xyloglucan endotransglucosylase/hydrolase protein 23 OS=Arabidopsis thaliana OX=3702 GN=XTH23 PE=2 SV=1 && PF06955:Xyloglucan endo-transglycosylase (XET) C-terminus|PF00722:Glycosyl hydrolases family 16	-	-
107174675	75.5484	846.405	347.744	0	2.99373	12.8112	423.233	5.26831	6.33194	2.78e-05	0.000356643	LOC107174675	NW_006257115.1	257458	259952	+	883	protein_coding	endochitinase EP3-like && sp|O04138|CHI4_ORYSJ Chitinase 4 OS=Oryza sativa subsp. japonica OX=39947 GN=Cht4 PE=2 SV=2 && PF00182:Chitinase class I	-	-
102617827	11.384	14.8666	19.368	0	0	0	15.2062	0	6.33023	3.74e-05	0.000459583	LOC102617827	NC_023048.1	698623	699316	-	694	protein_coding	uncharacterized LOC102617827 && - && -	-	-
102612037	5.17455	21.8043	18.4877	0	0	0	15.1555	0	6.32525	0.000147398	0.00145967	LOC102612037	NC_023048.1	14967344	14969508	-	1574	protein_coding	calmodulin-like protein 8%2C transcript variant X3 && sp|Q41420|CALM3_SOLTU Putative calmodulin-3 (Fragment) OS=Solanum tuberosum OX=4113 GN=PCM3 PE=5 SV=1 && PF13833:EF-hand domain pair|PF13499:EF-hand domain pair	-	-
102616222	7.24436	299.314	183.116	0	2.99373	3.2028	163.225	2.06551	6.30694	1.73e-07	4.29e-06	LOC102616222	NC_023046.1	1589784	1591639	+	1768	protein_coding	cytochrome P450 CYP82D47-like && sp|A0A0N7F297|C82D6_SINHE Demethylepipodophyllotoxin synthase OS=Sinopodophyllum hexandrum OX=93608 GN=CYP82D61 PE=1 SV=1 && PF00067:Cytochrome P450	-	-
102616313	9.31418	11.8933	22.0091	0	0	0	14.4055	0	6.25323	9.06e-05	0.000972254	LOC102616313	NC_023052.1	1589654	1591674	+	2021	protein_coding	uncharacterized LOC102616313 && - && PF00856:SET domain	SET	SET
102630202	12.4189	13.8755	16.7269	0	0	0	14.3404	0	6.24498	4.81e-05	0.000568432	LOC102630202	NC_023047.1	16659573	16662395	+	1516	pseudogene	- && sp|Q9FKH6|B561P_ARATH Cytochrome b561 and DOMON domain-containing protein At5g35735 OS=Arabidopsis thaliana OX=3702 GN=At5g35735 PE=2 SV=1 && -	-	-
102608136	2.06982	25.7688	14.0859	0	0	0	13.9748	0	6.20746	0.000853047	0.00628293	LOC102608136	NC_023050.1	25879201	25883138	+	3844	protein_coding	LRR receptor-like serine/threonine-protein kinase FLS2 && sp|Q9FL28|FLS2_ARATH LRR receptor-like serine/threonine-protein kinase FLS2 OS=Arabidopsis thaliana OX=3702 GN=FLS2 PE=1 SV=1 && PF00069:Protein kinase domain|PF08263:Leucine rich repeat N-terminal domain|PF13855:Leucine rich repeat	-	-
102621389	66.2342	1141.75	702.532	6.13082	5.98747	13.8788	636.84	8.66569	6.20164	1.19e-08	3.93e-07	LOC102621389	NC_023050.1	7377755	7378835	+	1081	protein_coding	thaumatin-like protein && sp|P81370|TLP_ACTDE Thaumatin-like protein OS=Actinidia deliciosa OX=3627 GN=tlp PE=1 SV=2 && PF00314:Thaumatin family	-	-
102612336	18.6284	152.63	123.251	0	2.99373	1.0676	98.17	1.35378	6.16993	2.8e-08	8.41e-07	LOC102612336	NC_023048.1	14971885	14972974	-	722	protein_coding	calmodulin-like protein 8 && sp|P04464|CALM_WHEAT Calmodulin OS=Triticum aestivum OX=4565 PE=1 SV=3 && PF13499:EF-hand domain pair	-	-
102627629	167.655	1019.85	763.277	6.13082	14.9687	6.40559	650.26	9.16836	6.14431	2.72e-20	5.09e-18	LOC102627629	NW_006257105.1	642895	644630	+	1609	pseudogene	- && sp|O65782|C83B1_ARATH Cytochrome P450 83B1 OS=Arabidopsis thaliana OX=3702 GN=CYP83B1 PE=1 SV=1 && -	-	-
107174472	3.10473	21.8043	14.0859	0	0	0	12.9983	0	6.10326	0.000656404	0.00507533	LOC107174472	NW_006257094.1	812661	813581	-	921	protein_coding	uncharacterized LOC107174472 && - && PF14392:Zinc knuckle|PF14111:Domain of unknown function (DUF4283)	-	-
102619288	1.03491	16.8488	20.2484	0	0	0	12.7107	0	6.07198	0.00211647	0.0131535	LOC102619288	NC_023048.1	23175473	23177559	+	1991	protein_coding	probable receptor-like protein kinase At1g11050%2C transcript variant X1 && sp|O04086|Y1105_ARATH Probable receptor-like protein kinase At1g11050 OS=Arabidopsis thaliana OX=3702 GN=At1g11050 PE=2 SV=1 && PF00069:Protein kinase domain	-	-
102617726	5.17455	20.8132	11.4448	0	0	0	12.4775	0	6.04365	0.000424192	0.00353391	LOC102617726	NC_023054.1	13283107	13284737	-	1396	protein_coding	putative wall-associated receptor kinase-like 16 && sp|Q9LMN7|WAK5_ARATH Wall-associated receptor kinase 5 OS=Arabidopsis thaliana OX=3702 GN=WAK5 PE=2 SV=1 && PF07714:Protein tyrosine kinase	-	-
102608447	14.4887	4.95553	16.7269	0	0	0	12.0571	0	5.99486	0.000439273	0.00364	LOC102608447	NC_023052.1	29194861	29197081	-	1342	protein_coding	WAT1-related protein At2g39510-like && sp|O80638|WTR14_ARATH WAT1-related protein At2g39510 OS=Arabidopsis thaliana OX=3702 GN=At2g39510 PE=2 SV=1 && PF00892:EamA-like transporter family	-	-
102623140	47.6058	336.976	314.291	5.10902	2.99373	3.2028	232.958	3.76851	5.95	1.49e-13	1.21e-11	LOC102623140	NW_006257125.1	29052	30407	+	1082	protein_coding	probable glutathione S-transferase && sp|Q03664|GSTX3_TOBAC Probable glutathione S-transferase OS=Nicotiana tabacum OX=4097 PE=2 SV=1 && PF02798:Glutathione S-transferase, N-terminal domain|PF00043:Glutathione S-transferase, C-terminal domain	-	-
102630325	26.9076	60.4575	37.8557	1.0218	0	1.0676	41.7403	0.696467	5.92462	8.12e-07	1.68e-05	LOC102630325	NW_006257135.1	328158	329683	+	1323	protein_coding	ervatamin-B-like && sp|Q9FJ47|SAG12_ARATH Senescence-specific cysteine protease SAG12 OS=Arabidopsis thaliana OX=3702 GN=SAG12 PE=1 SV=1 && PF00112:Papain family cysteine protease|PF08246:Cathepsin propeptide inhibitor domain (I29)	-	-
102621328	99.3513	4356.9	2194.75	24.5233	24.9478	61.9207	2217	37.1306	5.90029	2.11e-06	3.89e-05	LOC102621328	NC_023054.1	1847733	1848945	+	968	protein_coding	major allergen Pru ar 1-like && sp|O50001|PRU1_PRUAR Major allergen Pru ar 1 OS=Prunus armeniaca OX=36596 PE=1 SV=1 && PF00407:Pathogenesis-related protein Bet v I family	-	-
102620294	9.31418	8.91996	14.9662	0	0	0	11.0668	0	5.87201	0.000372559	0.00318748	LOC102620294	NC_023052.1	30692646	30696083	-	2009	protein_coding	probable inactive serine/threonine-protein kinase bub1 && sp|Q54CV5|BUB1_DICDI Probable inactive serine/threonine-protein kinase bub1 OS=Dictyostelium discoideum OX=44689 GN=bub1 PE=3 SV=1 && PF08311:Mad3/BUB1 homology region 1	-	-
102628558	3.10473	9.91106	19.368	0	0	0	10.7946	0	5.83766	0.00150298	0.0100063	LOC102628558	NC_023052.1	9607966	9608773	+	596	protein_coding	uncharacterized LOC102628558 && - && PF14368:Probable lipid transfer	-	-
102619244	0	69.3774	48.4201	1.0218	0	1.0676	39.2659	0.696467	5.82883	0.00104468	0.00742729	LOC102619244	NC_023046.1	19256245	19261868	+	2814	pseudogene	- && sp|Q43128|PMA10_ARATH ATPase 10, plasma membrane-type OS=Arabidopsis thaliana OX=3702 GN=AHA10 PE=2 SV=2 && -	-	-
102630080	1576.17	4177.51	3524.98	60.2864	33.929	69.3939	3092.89	54.5364	5.82711	1.96e-46	2.67e-43	LOC102630080	NC_023046.1	21237477	21240255	+	2024	protein_coding	beta-fructofuranosidase%2C insoluble isoenzyme CWINV1%2C transcript variant X1 && sp|Q43866|INV1_ARATH Beta-fructofuranosidase, insoluble isoenzyme CWINV1 OS=Arabidopsis thaliana OX=3702 GN=CWINV1 PE=1 SV=1 && PF08244:Glycosyl hydrolases family 32 C terminal|PF00251:Glycosyl hydrolases family 32 N-terminal domain	-	-
112498805	22.768	93.164	106.524	2.04361	0.997911	1.0676	74.1521	1.36971	5.75892	1.05e-08	3.52e-07	LOC112498805	NC_023052.1	10040808	10044322	+	3430	protein_coding	probable LRR receptor-like serine/threonine-protein kinase At3g47570 && sp|C0LGP4|Y3475_ARATH Probable LRR receptor-like serine/threonine-protein kinase At3g47570 OS=Arabidopsis thaliana OX=3702 GN=At3g47570 PE=2 SV=1 && PF07714:Protein tyrosine kinase|PF08263:Leucine rich repeat N-terminal domain	-	-
112498564	13.4538	3.96443	13.2055	0	0	0	10.2079	0	5.75414	0.00119735	0.00833004	LOC112498564	NC_023051.1	15948036	15950908	-	2072	protein_coding	UPF0481 protein At3g47200-like && sp|Q9SD53|Y3720_ARATH UPF0481 protein At3g47200 OS=Arabidopsis thaliana OX=3702 GN=At3g47200 PE=2 SV=1 && PF03140:Plant protein of unknown function	-	-
102631275	195.598	776.036	734.225	3.06541	12.9728	17.0816	568.62	11.0399	5.68949	7.19e-19	1.22e-16	LOC102631275	NC_023046.1	944616	947465	+	2031	protein_coding	L-ascorbate oxidase && sp|P14133|ASO_CUCSA L-ascorbate oxidase OS=Cucumis sativus OX=3659 PE=1 SV=1 && PF07732:Multicopper oxidase|PF07731:Multicopper oxidase|PF00394:Multicopper oxidase	-	-
102617384	2.06982	246.785	177.834	0	1.99582	6.40559	142.23	2.80047	5.67074	0.00223247	0.0137097	LOC102617384	NC_023050.1	8726813	8728805	-	1887	protein_coding	UDP-glycosyltransferase 83A1-like && sp|Q9SGA8|U83A1_ARATH UDP-glycosyltransferase 83A1 OS=Arabidopsis thaliana OX=3702 GN=UGT83A1 PE=2 SV=1 && PF00201:UDP-glucoronosyl and UDP-glucosyl transferase	-	-
102615630	1.03491	20.8132	7.04293	0	0	0	9.63036	0	5.66964	0.00657695	0.0323169	LOC102615630	NC_023046.1	1532171	1534038	+	1757	protein_coding	cytochrome P450 CYP82D47-like && sp|A0A0N7F297|C82D6_SINHE Demethylepipodophyllotoxin synthase OS=Sinopodophyllum hexandrum OX=93608 GN=CYP82D61 PE=1 SV=1 && PF00067:Cytochrome P450	-	-
112499289	3.10473	16.8488	8.80366	0	0	0	9.58573	0	5.6634	0.00234601	0.0142578	LOC112499289	NC_023053.1	21266426	21268290	-	1108	protein_coding	uncharacterized LOC112499289 && sp|Q09893|YAI5_SCHPO Uncharacterized protein C24B11.05 OS=Schizosaccharomyces pombe (strain 972 / ATCC 24843) OX=284812 GN=SPAC24B11.05 PE=3 SV=1 && -	-	-
102629660	4.13964	4.95553	19.368	0	0	0	9.48774	0	5.65222	0.00288048	0.0168424	LOC102629660	NC_023048.1	28161564	28162835	-	1272	protein_coding	uncharacterized LOC102629660 && - && PF03087:Arabidopsis protein of unknown function	-	-
102627359	3.10473	2.97332	22.0091	0	0	0	9.3624	0	5.63323	0.00560233	0.0284777	LOC102627359	NC_023050.1	1774964	1777153	+	1956	protein_coding	silicon efflux transporter LSI2-like && sp|Q10SY9|LSI2_ORYSJ Silicon efflux transporter LSI2 OS=Oryza sativa subsp. japonica OX=39947 GN=LSI2 PE=1 SV=1 && PF03600:Citrate transporter	-	-
102625967	997.653	3450.04	2073.26	18.3925	58.8768	55.5151	2173.65	44.2614	5.61814	1.1e-27	4.86e-25	LOC102625967	NC_023054.1	12949864	12951374	-	1313	protein_coding	ervatamin-B-like && sp|Q9FJ47|SAG12_ARATH Senescence-specific cysteine protease SAG12 OS=Arabidopsis thaliana OX=3702 GN=SAG12 PE=1 SV=1 && PF00112:Papain family cysteine protease|PF08246:Cathepsin propeptide inhibitor domain (I29)	-	-
102616836	9.31418	111.004	79.2329	2.04361	0.997911	1.0676	66.517	1.36971	5.60164	9.01e-07	1.85e-05	LOC102616836	NC_023047.1	7987901	7989234	+	1157	lncRNA	uncharacterized LOC102616836%2C transcript variant X2 && - && -	-	-
107174679	66.2342	139.746	92.4384	1.0218	2.99373	2.1352	99.4729	2.05024	5.59726	1.34e-13	1.09e-11	LOC107174679	NW_006257115.1	373420	374075	+	656	protein_coding	vignain-like && sp|O65039|CYSEP_RICCO Vignain OS=Ricinus communis OX=3988 GN=CYSEP PE=1 SV=1 && PF00112:Papain family cysteine protease	-	-
102617327	4.13964	17.8399	5.28219	0	0	0	9.08725	0	5.58494	0.00307087	0.0177214	LOC102617327	NC_023053.1	21412108	21414688	+	2581	protein_coding	L-type lectin-domain containing receptor kinase I.8-like && sp|Q7XUN6|SIT2_ORYSJ L-type lectin-domain containing receptor kinase SIT2 OS=Oryza sativa subsp. japonica OX=39947 GN=SIT2 PE=2 SV=2 && PF00139:Legume lectin domain|PF00069:Protein kinase domain	-	-
102622135	31.0473	11.8933	55.463	0	0.997911	1.0676	32.8012	0.688503	5.58114	2.37e-05	0.000309976	LOC102622135	NW_006257099.1	568997	572211	-	3215	protein_coding	MDIS1-interacting receptor like kinase 2-like && sp|Q8VZG8|MIK2_ARATH MDIS1-interacting receptor like kinase 2 OS=Arabidopsis thaliana OX=3702 GN=MIK2 PE=1 SV=3 && PF13855:Leucine rich repeat|PF00069:Protein kinase domain	-	-
102615977	47.6058	1307.27	883.887	8.17442	9.97911	28.8252	746.254	15.6596	5.5759	4.21e-06	7.03e-05	LOC102615977	NC_023048.1	3873990	3878148	+	1812	protein_coding	cannabidiolic acid synthase-like 2 && sp|A6P6W1|CASL2_CANSA Cannabidiolic acid synthase-like 2 OS=Cannabis sativa OX=3483 GN=CBDAS3 PE=2 SV=1 && PF01565:FAD binding domain|PF08031:Berberine and berberine like	-	-
102617938	31.0473	57.4842	56.3434	1.0218	0.997911	1.0676	48.2916	1.0291	5.55471	2.77e-08	8.36e-07	LOC102617938	NW_006257115.1	382786	384268	+	1280	protein_coding	ervatamin-B-like && sp|Q9FJ47|SAG12_ARATH Senescence-specific cysteine protease SAG12 OS=Arabidopsis thaliana OX=3702 GN=SAG12 PE=1 SV=1 && PF00112:Papain family cysteine protease|PF08246:Cathepsin propeptide inhibitor domain (I29)	-	-
102618170	14.4887	68.3863	61.6256	3.06541	0	0	48.1669	1.0218	5.55381	6.22e-06	9.89e-05	LOC102618170	NC_023053.1	342418	345104	+	1551	protein_coding	G2/mitotic-specific cyclin-2 && sp|Q9LDM4|CCB23_ARATH Cyclin-B2-3 OS=Arabidopsis thaliana OX=3702 GN=CYCB2-3 PE=2 SV=2 && PF02984:Cyclin, C-terminal domain|PF00134:Cyclin, N-terminal domain	-	-
102627574	38.2916	212.097	176.954	5.10902	3.99165	0	142.447	3.03355	5.5425	4.61e-10	2.06e-08	LOC102627574	NC_023052.1	6835700	6837676	-	1864	protein_coding	cytochrome P450 71B35-like && sp|Q9LIP5|C71BW_ARATH Cytochrome P450 71B35 OS=Arabidopsis thaliana OX=3702 GN=CYP71B35 PE=2 SV=1 && PF00067:Cytochrome P450	-	-
102607450	14.4887	6.93774	4.40183	0	0	0	8.60943	0	5.50459	0.00270921	0.0160652	LOC102607450	NC_023050.1	24787454	24789195	-	1641	protein_coding	probable protein phosphatase 2C 11 && sp|Q8VZN9|P2C11_ARATH Probable protein phosphatase 2C 11 OS=Arabidopsis thaliana OX=3702 GN=At1g43900 PE=2 SV=1 && PF18052:Rx N-terminal domain|PF00481:Protein phosphatase 2C	-	-
102626590	4.13964	11.8933	9.68402	0	0	0	8.57231	0	5.50299	0.00240649	0.0145706	LOC102626590	NC_023049.1	4386094	4390042	-	1791	protein_coding	probable flavin-containing monooxygenase 1 && sp|Q9LMA1|FMO1_ARATH Probable flavin-containing monooxygenase 1 OS=Arabidopsis thaliana OX=3702 GN=FMO1 PE=2 SV=1 && PF00743:Flavin-binding monooxygenase-like	-	-
102629317	26.9076	121.906	131.174	3.06541	0.997911	2.1352	93.3294	2.06617	5.50235	1.34e-09	5.44e-08	LOC102629317	NC_023052.1	15669176	15670614	-	1008	protein_coding	ethylene-responsive transcription factor ERF113 && sp|Q9FH54|EF114_ARATH Ethylene-responsive transcription factor ERF114 OS=Arabidopsis thaliana OX=3702 GN=ERF114 PE=1 SV=1 && PF00847:AP2 domain	AP2/ERF-ERF	AP2/ERF->AP2/ERF-ERF
102617044	2.06982	11.8933	11.4448	0	0	0	8.46928	0	5.48639	0.00469694	0.0248056	LOC102617044	NC_023047.1	26593171	26634959	+	1878	pseudogene	- && sp|A0A0C3VJP4|SCP1_MEDTR Serine carboxypeptidase 1 OS=Medicago truncatula OX=3880 GN=SCP1 PE=1 SV=3 && -	-	-
novel.15	5.17455	14.8666	5.28219	0	0	0	8.44111	0	5.47836	0.0030979	0.0178441	-	NC_023046.1	13229123	13242387	+	625	-	- && sp|C0LGP4|Y3475_ARATH Probable LRR receptor-like serine/threonine-protein kinase At3g47570 OS=Arabidopsis thaliana OX=3702 GN=At3g47570 PE=2 SV=1 && PF00069:Protein kinase domain|PF07714:Protein tyrosine and serine/threonine kinase	-	-
102626172	9.31418	8.91996	7.04293	0	0	0	8.42569	0	5.4756	0.00168643	0.0109835	LOC102626172	NC_023048.1	18117248	18120296	-	2107	protein_coding	putative UDP-glucuronate_xylan alpha-glucuronosyltransferase 4 && sp|Q9FZ37|GUX4_ARATH Putative UDP-glucuronate:xylan alpha-glucuronosyltransferase 4 OS=Arabidopsis thaliana OX=3702 GN=GUX4 PE=3 SV=1 && PF01501:Glycosyl transferase family 8	-	-
102612895	96.2466	529.251	420.815	10.218	2.99373	10.676	348.771	7.96258	5.45767	3.84e-15	4.03e-13	LOC102612895	NC_023052.1	29915259	29918269	-	2613	protein_coding	phenylalanine N-monooxygenase-like%2C transcript variant X1 && sp|Q9FLC8|C79A2_ARATH Phenylalanine N-monooxygenase OS=Arabidopsis thaliana OX=3702 GN=CYP79A2 PE=1 SV=1 && PF00067:Cytochrome P450	-	-
novel.270	52.7804	557.002	235.938	0	3.99165	16.014	281.907	6.66854	5.40473	0.000400207	0.00337813	-	NC_023050.1	24368161	24369052	+	892	-	- && sp|O04138|CHI4_ORYSJ Chitinase 4 OS=Oryza sativa subsp. japonica OX=39947 GN=Cht4 PE=2 SV=2 && PF00182:Chitinase class I	-	-
102629264	1.03491	14.8666	7.92329	0	0	0	7.9416	0	5.39229	0.0103399	0.0462255	LOC102629264	NW_006257111.1	306357	307795	-	1066	protein_coding	uncharacterized LOC102629264 && - && -	-	-
102629753	4487.37	234.892	576.64	104.224	17.9624	4.27039	1766.3	42.1522	5.38875	0.0004777	0.00388435	LOC102629753	NC_023049.1	4481141	4482127	+	987	protein_coding	ethylene-responsive transcription factor ERF017 && sp|Q84QC2|ERF17_ARATH Ethylene-responsive transcription factor ERF017 OS=Arabidopsis thaliana OX=3702 GN=ERF017 PE=2 SV=1 && PF00847:AP2 domain	AP2/ERF-ERF	AP2/ERF->AP2/ERF-ERF
102621338	3.10473	14.8666	5.28219	0	0	0	7.75117	0	5.35594	0.00613454	0.0306402	LOC102621338	NC_023054.1	18014471	18017815	+	2319	protein_coding	S-type anion channel SLAH2 && sp|Q9FLV9|SLAH3_ARATH S-type anion channel SLAH3 OS=Arabidopsis thaliana OX=3702 GN=SLAH3 PE=1 SV=1 && PF03595:Voltage-dependent anion channel	-	-
102606920	1193.25	896.951	1538.88	16.3488	41.9123	30.9604	1209.69	29.7405	5.34504	2.79e-50	4.56e-47	LOC102606920	NC_023047.1	27538527	27559049	-	2659	protein_coding	zingipain-2%2C transcript variant X1 && sp|Q9FJ47|SAG12_ARATH Senescence-specific cysteine protease SAG12 OS=Arabidopsis thaliana OX=3702 GN=SAG12 PE=1 SV=1 && PF08246:Cathepsin propeptide inhibitor domain (I29)|PF00112:Papain family cysteine protease	-	-
102613627	603.352	4234.01	3090.08	37.8067	22.952	134.517	2642.48	65.092	5.34391	1.12e-07	2.89e-06	LOC102613627	NW_006257092.1	305397	308189	+	1345	protein_coding	peroxidase 15-like && sp|Q9LEH3|PER15_IPOBA Peroxidase 15 OS=Ipomoea batatas OX=4120 GN=pod PE=1 SV=1 && PF00141:Peroxidase	-	-
102613196	18.6284	131.817	101.242	3.06541	0	3.2028	83.8959	2.0894	5.3395	1.48e-07	3.74e-06	LOC102613196	NC_023052.1	29929638	29931727	+	1841	protein_coding	phenylalanine N-monooxygenase-like%2C transcript variant X1 && sp|A0A068Q605|C7968_PRUMU Tryptophan N-monooxygenase CYP79A68 OS=Prunus mume OX=102107 GN=CYP79A68 PE=1 SV=1 && PF00067:Cytochrome P450	-	-
102611301	3.10473	316.163	222.733	0	5.98747	7.47319	180.667	4.48689	5.3325	0.00319452	0.018318	LOC102611301	NC_023051.1	20190297	20193677	+	2145	protein_coding	probable WRKY transcription factor 72 && sp|A0A3Q7GFB5|WK72A_SOLLC WRKY transcription factor 72A OS=Solanum lycopersicum OX=4081 GN=WRKY72A PE=2 SV=1 && PF03106:WRKY DNA -binding domain	WRKY	WRKY
102622391	64.1644	280.483	188.398	4.08721	4.98956	4.27039	177.682	4.44905	5.31893	1.64e-14	1.55e-12	LOC102622391	NC_023052.1	28344973	28359384	-	1603	protein_coding	LOB domain-containing protein 1%2C transcript variant X1 && sp|Q9SK08|LBD11_ARATH LOB domain-containing protein 11 OS=Arabidopsis thaliana OX=3702 GN=LBD11 PE=2 SV=2 && PF03195:Lateral organ boundaries (LOB) domain	LOB	LOB
102614549	13.4538	67.3952	42.2576	1.0218	0	2.1352	41.0355	1.05233	5.30835	5.99e-06	9.59e-05	LOC102614549	NC_023050.1	26118399	26122641	-	1250	protein_coding	uncharacterized LOC102614549 && - && PF02892:BED zinc finger	-	-
102625283	15.5236	295.35	130.294	0	6.98538	4.27039	147.056	3.75192	5.29083	1.3e-06	2.55e-05	LOC102625283	NC_023052.1	14869205	14874529	+	1845	protein_coding	cytochrome P450 93A3-like && sp|O81973|C93A3_SOYBN Cytochrome P450 93A3 OS=Glycine max OX=3847 GN=CYP93A3 PE=2 SV=1 && PF00067:Cytochrome P450	-	-
107178698	5.17455	5.94664	10.5644	0	0	0	7.22852	0	5.25827	0.00467274	0.0247331	LOC107178698	NW_006257073.1	581682	582669	-	835	lncRNA	uncharacterized LOC107178698 && - && -	-	-
102617028	6.20946	65.413	46.6594	1.0218	0	2.1352	39.4273	1.05233	5.24804	4.85e-05	0.000573078	LOC102617028	NC_023053.1	21403581	21405948	+	2368	protein_coding	putative L-type lectin-domain containing receptor kinase II.2 && sp|Q7XUN6|SIT2_ORYSJ L-type lectin-domain containing receptor kinase SIT2 OS=Oryza sativa subsp. japonica OX=39947 GN=SIT2 PE=2 SV=2 && PF00069:Protein kinase domain|PF00139:Legume lectin domain	-	-
102617085	83.8277	261.652	158.466	8.17442	1.99582	3.2028	167.982	4.45768	5.23625	1.47e-14	1.39e-12	LOC102617085	NC_023050.1	10268757	10271974	-	1329	pseudogene	- && sp|Q39224|SRG1_ARATH Protein SRG1 OS=Arabidopsis thaliana OX=3702 GN=SRG1 PE=2 SV=1 && -	-	-
107176635	2.06982	6.93774	12.3251	0	0	0	7.11089	0	5.2357	0.00919164	0.0422124	LOC107176635	NC_023049.1	11205238	11207290	-	930	lncRNA	uncharacterized LOC107176635 && sp|Q9ZUN3|KEA4_ARATH K(+) efflux antiporter 4 OS=Arabidopsis thaliana OX=3702 GN=KEA4 PE=2 SV=2 && -	-	-
102615506	8.27927	3.96443	8.80366	0	0	0	7.01579	0	5.21332	0.00557842	0.0284046	LOC102615506	NC_023050.1	28504474	28505466	-	885	protein_coding	germin-like protein subfamily 1 member 17 && sp|Q9FID0|GL114_ARATH Germin-like protein subfamily 1 member 14 OS=Arabidopsis thaliana OX=3702 GN=At5g39110 PE=3 SV=1 && PF00190:Cupin	-	-
112496138	5.17455	4.95553	10.5644	0	0	0	6.89816	0	5.191	0.00615581	0.0307324	LOC112496138	NW_006257096.1	640269	643589	-	2370	lncRNA	uncharacterized LOC112496138 && - && -	-	-
102621312	81.7578	582.771	532.621	5.10902	7.98329	20.2844	399.05	11.1256	5.16919	3.7e-12	2.41e-10	LOC102621312	NC_023053.1	1473900	1476267	+	1739	protein_coding	transcription factor bHLH25-like%2C transcript variant X1 && sp|Q9T072|BH025_ARATH Transcription factor bHLH25 OS=Arabidopsis thaliana OX=3702 GN=BHLH25 PE=2 SV=2 && PF00010:Helix-loop-helix DNA-binding domain	bHLH	bHLH
102613413	190.423	2186.38	1657.73	17.3707	34.9269	61.9207	1344.84	38.0728	5.14309	2.56e-07	6.06e-06	LOC102613413	NC_023054.1	1332060	1333724	-	1356	protein_coding	feruloyl CoA ortho-hydroxylase 1 && sp|G9M9M2|F6H13_IPOBA Feruloyl CoA ortho-hydroxylase F6H1-3 OS=Ipomoea batatas OX=4120 GN=F6H1-3 PE=1 SV=1 && PF14226:non-haem dioxygenase in morphine synthesis N-terminal|PF03171:2OG-Fe(II) oxygenase superfamily	-	-
102616037	23.8029	65.413	92.4384	3.06541	0	2.1352	60.5514	1.73354	5.1382	1.16e-07	2.96e-06	LOC102616037	NC_023052.1	12181552	12183026	-	1225	protein_coding	protein TORNADO 2-like && sp|Q9FIQ5|TRN2_ARATH Protein TORNADO 2 OS=Arabidopsis thaliana OX=3702 GN=TRN2 PE=1 SV=1 && PF00335:Tetraspanin family	-	-
112495611	2.06982	7.92885	9.68402	0	0	0	6.5609	0	5.11875	0.011213	0.0492071	LOC112495611	NC_023054.1	6910377	6911642	-	577	lncRNA	uncharacterized LOC112495611 && - && -	-	-
102611839	5.17455	2.97332	11.4448	0	0	0	6.53087	0	5.11263	0.0103488	0.0462556	LOC102611839	NW_006257087.1	219342	221396	-	2055	protein_coding	DELLA protein RGL2-like && sp|Q8S4W7|GAI1_VITVI DELLA protein GAI1 OS=Vitis vinifera OX=29760 GN=GAI1 PE=2 SV=1 && PF03514:GRAS domain family	GRAS	GRAS
102626006	751.344	1387.55	1199.06	12.2616	45.9039	38.4335	1112.65	32.1997	5.11075	1.69e-31	9.64e-29	LOC102626006	NW_006257430.1	2460	3989	+	1332	protein_coding	ervatamin-B-like && sp|Q9FJ47|SAG12_ARATH Senescence-specific cysteine protease SAG12 OS=Arabidopsis thaliana OX=3702 GN=SAG12 PE=1 SV=1 && PF00112:Papain family cysteine protease|PF08246:Cathepsin propeptide inhibitor domain (I29)	-	-
107178284	8.27927	4.95553	6.16256	0	0	0	6.46579	0	5.09389	0.00707159	0.0341964	LOC107178284	NC_023053.1	16933149	16934112	-	630	protein_coding	wall-associated receptor kinase 2-like && sp|Q9LMN6|WAK4_ARATH Wall-associated receptor kinase 4 OS=Arabidopsis thaliana OX=3702 GN=WAK4 PE=2 SV=1 && -	-	-
102626553	8233.74	351.843	1833.8	33.7195	88.8141	193.235	3473.13	105.256	5.0444	4.81e-05	0.000568432	LOC102626553	NC_023054.1	13887267	13888708	-	1359	protein_coding	protein DMR6-LIKE OXYGENASE 2-like && sp|Q9ZSA7|DLO2_ARATH Protein DMR6-LIKE OXYGENASE 2 OS=Arabidopsis thaliana OX=3702 GN=DLO2 PE=2 SV=1 && PF14226:non-haem dioxygenase in morphine synthesis N-terminal|PF03171:2OG-Fe(II) oxygenase superfamily	-	-
102612074	6.20946	8.91996	3.52146	0	0	0	6.21696	0	5.03601	0.00990134	0.0447341	LOC102612074	NC_023051.1	15529686	15531045	+	1264	protein_coding	WD repeat-containing protein LWD1-like && sp|Q9LPV9|LWD1_ARATH WD repeat-containing protein LWD1 OS=Arabidopsis thaliana OX=3702 GN=LWD1 PE=2 SV=1 && -	-	-
102577970	166.62	668.006	255.306	12.2616	10.977	10.676	363.311	11.3049	5.00585	4.33e-18	6.73e-16	LOC102577970	NC_023050.1	359061	361553	-	1733	protein_coding	acidic cellulase && sp|P05522|GUN1_PERAE Endoglucanase 1 OS=Persea americana OX=3435 GN=CEL1 PE=2 SV=1 && PF00759:Glycosyl hydrolase family 9	-	-
102617318	231.82	98.1195	97.7206	4.08721	4.98956	4.27039	142.553	4.44905	4.99936	2.21e-15	2.44e-13	LOC102617318	NC_023053.1	3500072	3504282	-	1564	protein_coding	uncharacterized LOC102617318 && - && -	-	-
102608209	3.10473	77.3063	84.5151	3.06541	0	2.1352	54.9754	1.73354	4.9944	0.000117891	0.00120936	LOC102608209	NC_023048.1	6642575	6643166	+	506	lncRNA	uncharacterized LOC102608209 && - && -	-	-
102578041	65.1993	1293.39	923.504	41.8939	4.98956	25.6224	760.699	24.1686	4.97653	5.49e-05	0.000637734	LOC102578041	NC_023050.1	7374146	7375014	+	869	protein_coding	thaumatin-like protein && sp|P83958|TLP_ACTCC Thaumatin-like protein OS=Actinidia chinensis var. chinensis OX=1590841 GN=TLP PE=1 SV=2 && PF00314:Thaumatin family	-	-
112495502	171.795	1508.46	1064.36	12.2616	13.9708	62.9883	914.874	29.7402	4.94435	3.26e-06	5.66e-05	LOC112495502	NC_023054.1	6225203	6226918	+	1460	protein_coding	1-aminocyclopropane-1-carboxylate oxidase homolog 1-like && sp|Q84MB3|ACCH1_ARATH 1-aminocyclopropane-1-carboxylate oxidase homolog 1 OS=Arabidopsis thaliana OX=3702 GN=At1g06620 PE=2 SV=1 && PF03171:2OG-Fe(II) oxygenase superfamily|PF14226:non-haem dioxygenase in morphine synthesis N-terminal	-	-
102608242	125.224	2719.6	2671.91	129.769	9.97911	40.5687	1838.91	60.1056	4.93524	0.000241645	0.00220783	LOC102608242	NC_023050.1	27330303	27334904	-	3823	transcribed_pseudogene	extensin-2-like && - && -	-	-
102621131	349.799	274.536	116.208	10.218	9.97911	4.27039	246.848	8.15585	4.91337	4.74e-18	7.25e-16	LOC102621131	NC_023052.1	3535302	3537416	+	1933	protein_coding	class V chitinase-like && sp|A0A1B1J8Z2|CHIT5_LOTJA Class V chitinase CHIT5 OS=Lotus japonicus OX=34305 GN=CHIT5 PE=1 SV=2 && PF00704:Glycosyl hydrolases family 18	-	-
102622327	483.303	1751.28	1190.25	56.1992	45.9039	11.7436	1141.61	37.9489	4.90911	2.24e-17	3.14e-15	LOC102622327	NC_023047.1	22672542	22674587	+	1582	protein_coding	pectate lyase-like && sp|O24554|PLY_ZINVI Pectate lyase OS=Zinnia violacea OX=34245 PE=1 SV=1 && PF00544:Pectate lyase	-	-
102614803	580.584	4363.84	3244.15	104.224	45.9039	124.909	2729.52	91.679	4.89621	8.51e-09	2.91e-07	LOC102614803	NW_006257092.1	309671	312607	+	1309	protein_coding	peroxidase A2 && sp|Q9LEH3|PER15_IPOBA Peroxidase 15 OS=Ipomoea batatas OX=4120 GN=pod PE=1 SV=1 && PF00141:Peroxidase	-	-
102628853	70.3738	329.047	250.024	6.13082	2.99373	12.8112	216.482	7.31191	4.89572	3.8e-12	2.46e-10	LOC102628853	NC_023052.1	9611657	9616027	-	1298	protein_coding	succinate--CoA ligase [ADP-forming] subunit alpha-2%2C mitochondrial && sp|Q8LAD2|SUCA2_ARATH Succinate--CoA ligase [ADP-forming] subunit alpha-2, mitochondrial OS=Arabidopsis thaliana OX=3702 GN=At5g23250 PE=1 SV=2 && PF00549:CoA-ligase|PF02629:CoA binding domain	-	-
102627074	40.3615	0.991106	20.2484	1.0218	0	1.0676	20.5337	0.696467	4.8936	0.00295149	0.017178	LOC102627074	NC_023050.1	2747977	2760227	+	2298	protein_coding	NAC domain-containing protein 86-like && sp|Q9FFI5|NAC86_ARATH NAC domain-containing protein 86 OS=Arabidopsis thaliana OX=3702 GN=NAC086 PE=2 SV=1 && PF02365:No apical meristem (NAM) protein	NAC	NAC
102629795	867.254	585.744	419.054	38.8285	8.9812	17.0816	624.017	21.6304	4.85068	2.91e-22	6.94e-20	LOC102629795	NC_023053.1	21352924	21356314	+	2898	protein_coding	transcription factor LUX%2C transcript variant X1 && sp|Q9LTH4|PCLL_ARATH Transcription factor BOA OS=Arabidopsis thaliana OX=3702 GN=BOA PE=2 SV=1 && PF00249:Myb-like DNA-binding domain	GARP-G2-like	GARP->GARP-G2-like
112495971	3.10473	142.719	64.2667	1.0218	0	6.40559	70.0302	2.4758	4.83441	0.00040591	0.00341697	LOC112495971	NW_006257083.1	791695	795898	+	3012	protein_coding	receptor-like protein 15 && sp|Q9C6A8|RLP15_ARATH Receptor-like protein 15 OS=Arabidopsis thaliana OX=3702 GN=RLP15 PE=3 SV=1 && PF13855:Leucine rich repeat|PF08263:Leucine rich repeat N-terminal domain	-	-
112496427	203.877	166.506	463.953	7.15262	0	22.4196	278.112	9.8574	4.82139	0.000335521	0.00291574	LOC112496427	NW_006257131.1	124682	126451	+	1076	protein_coding	protein NRT1/ PTR FAMILY 5.6-like && sp|Q93Z20|PTR17_ARATH Protein NRT1/ PTR FAMILY 8.5 OS=Arabidopsis thaliana OX=3702 GN=NPF8.5 PE=2 SV=1 && PF00854:POT family	-	-
102612609	32.0822	3.96443	22.0091	0	0.997911	1.0676	19.3519	0.688503	4.81669	0.0010051	0.00719531	LOC102612609	NC_023047.1	1501342	1503909	+	1981	protein_coding	glucan endo-1%2C3-beta-glucosidase 11 && sp|Q8L868|E1311_ARATH Glucan endo-1,3-beta-glucosidase 11 OS=Arabidopsis thaliana OX=3702 GN=At1g32860 PE=2 SV=1 && PF00332:Glycosyl hydrolases family 17	-	-
102607333	56.92	9.91106	20.2484	2.04361	0	1.0676	29.0265	1.03707	4.81229	0.000131292	0.0013237	LOC102607333	NC_023048.1	20136851	20137709	-	859	protein_coding	uncharacterized LOC102607333 && - && -	-	-
102620966	7.24436	115.959	79.2329	1.0218	1.99582	4.27039	67.4789	2.42934	4.80374	9.54e-06	0.000142135	LOC102620966	NC_023047.1	14766000	14769320	+	2648	protein_coding	glutamate receptor 1.2-like && sp|Q9FH75|GLR13_ARATH Glutamate receptor 1.3 OS=Arabidopsis thaliana OX=3702 GN=GLR1.3 PE=2 SV=1 && PF01094:Receptor family ligand binding region|PF00497:Bacterial extracellular solute-binding proteins, family 3|PF00060:Ligand-gated ion channel	-	-
102606661	33.1171	141.728	194.561	9.19623	0.997911	3.2028	123.135	4.46564	4.78709	3.38e-08	1e-06	LOC102606661	NC_023051.1	20317142	20321053	-	2422	protein_coding	tubulin alpha-2 chain%2C transcript variant X2 && sp|Q6VAG0|TBA2_GOSHI Tubulin alpha-2 chain OS=Gossypium hirsutum OX=3635 PE=2 SV=1 && PF03953:Tubulin C-terminal domain|PF00091:Tubulin/FtsZ family, GTPase domain	-	-
102607870	16.5585	55.502	41.3772	2.04361	0	2.1352	37.8126	1.39293	4.77858	4.44e-06	7.37e-05	LOC102607870	NC_023046.1	15924090	15925778	+	1689	protein_coding	UDP-glycosyltransferase 73C3-like && sp|Q9ZQ96|U73C3_ARATH UDP-glycosyltransferase 73C3 OS=Arabidopsis thaliana OX=3702 GN=UGT73C3 PE=2 SV=1 && PF00201:UDP-glucoronosyl and UDP-glucosyl transferase	-	-
102619568	2178.48	1862.29	1225.47	44.9593	66.8601	83.2727	1755.41	65.0307	4.7555	2.79e-52	6.06e-49	LOC102619568	NW_006257080.1	1114845	1115457	-	412	protein_coding	non-specific lipid-transfer protein 1-like%2C transcript variant X1 && sp|A2ZHF1|NLTP1_ORYSI Non-specific lipid-transfer protein 1 OS=Oryza sativa subsp. indica OX=39946 GN=LTP PE=2 SV=1 && -	-	-
107175419	44.5011	302.287	284.358	16.3488	2.99373	4.27039	210.382	7.87099	4.74006	1.02e-08	3.42e-07	LOC107175419	NW_006259502.1	6	744	-	739	protein_coding	7-deoxyloganetin glucosyltransferase-like && sp|F8WKW1|UGT2_GARJA 7-deoxyloganetin glucosyltransferase OS=Gardenia jasminoides OX=114476 GN=UGT85A24 PE=1 SV=1 && PF00201:UDP-glucoronosyl and UDP-glucosyl transferase	-	-
102614569	11.384	445.007	221.852	15.327	1.99582	8.54079	226.081	8.62122	4.71412	5.72e-06	9.21e-05	LOC102614569	NC_023052.1	13104751	13110098	-	861	protein_coding	coumarin 8-geranyltransferase 1%2C chloroplastic-like && sp|A0A077K8G3|CGT1A_CITLI Coumarin 8-geranyltransferase 1, chloroplastic OS=Citrus limon OX=2708 GN=ClPT1 PE=1 SV=1 && PF01040:UbiA prenyltransferase family	-	-
102611032	968.675	2181.42	1206.1	37.8067	39.9165	88.6107	1452.07	55.4446	4.71301	2.7e-28	1.25e-25	LOC102611032	NC_023046.1	28596609	28600662	+	3337	protein_coding	glutamate receptor 3.6-like%2C transcript variant X1 && sp|Q84W41|GLR36_ARATH Glutamate receptor 3.6 OS=Arabidopsis thaliana OX=3702 GN=GLR3.6 PE=2 SV=1 && PF00060:Ligand-gated ion channel|PF00497:Bacterial extracellular solute-binding proteins, family 3|PF01094:Receptor family ligand binding region	-	-
102610843	22.768	35.6798	49.3005	1.0218	0	3.2028	35.9161	1.4082	4.70128	2.71e-06	4.83e-05	LOC102610843	NC_023054.1	18325227	18327684	-	1401	protein_coding	uncharacterized LOC102610843 && - && -	-	-
102623977	337.38	218.043	109.165	18.3925	3.99165	3.2028	221.53	8.52897	4.69624	1.33e-11	8e-10	LOC102623977	NC_023054.1	3058021	3062016	+	1955	protein_coding	sugar transporter ERD6-like 16 && sp|Q8LBI9|EDL16_ARATH Sugar transporter ERD6-like 16 OS=Arabidopsis thaliana OX=3702 GN=At5g18840 PE=2 SV=2 && PF00083:Sugar (and other) transporter	-	-
102620748	1489.23	2073.39	1015.94	57.221	55.883	64.0559	1526.19	59.0533	4.69213	5.01e-53	1.36e-49	LOC102620748	NC_023046.1	7165008	7167885	-	1412	protein_coding	E3 ubiquitin-protein ligase RMA3%2C transcript variant X2 && sp|Q8GUK7|RMA3_ARATH E3 ubiquitin-protein ligase RMA3 OS=Arabidopsis thaliana OX=3702 GN=RMA3 PE=1 SV=1 && PF13920:Zinc finger, C3HC4 type (RING finger)	-	-
102617022	74.5135	403.38	375.916	14.3052	12.9728	6.40559	284.603	11.2279	4.66145	1.91e-12	1.3e-10	LOC102617022	NC_023053.1	13532855	13534823	+	1294	protein_coding	probable xyloglucan endotransglucosylase/hydrolase protein B%2C transcript variant X1 && sp|Q8LNZ5|XTHB_PHAAN Probable xyloglucan endotransglucosylase/hydrolase protein B OS=Phaseolus angularis OX=3914 GN=XTHB PE=2 SV=1 && PF00722:Glycosyl hydrolases family 16|PF06955:Xyloglucan endo-transglycosylase (XET) C-terminus	-	-
102630058	37.2567	61.4486	57.2238	5.10902	0	1.0676	51.9764	2.05887	4.65946	1.01e-07	2.64e-06	LOC102630058	NC_023051.1	11053481	11056647	-	3017	protein_coding	probably inactive leucine-rich repeat receptor-like protein kinase IMK2 && sp|Q9SCT4|IMK2_ARATH Probably inactive leucine-rich repeat receptor-like protein kinase IMK2 OS=Arabidopsis thaliana OX=3702 GN=IMK2 PE=1 SV=1 && PF08263:Leucine rich repeat N-terminal domain|PF07714:Protein tyrosine kinase|PF12799:Leucine Rich repeats (2 copies)|PF13855:Leucine rich repeat	-	-
novel.744	64.1644	807.752	746.55	15.327	19.9582	28.8252	539.489	21.3701	4.65904	4.23e-10	1.91e-08	-	NW_006257346.1	19503	20868	-	1366	-	- && - && -	-	-
102609586	113.84	1010.93	793.209	25.5451	40.9144	9.60839	639.326	25.3559	4.65426	1.76e-10	8.65e-09	LOC102609586	NC_023052.1	27770504	27772624	-	1927	protein_coding	cytochrome P450 71A1-like && sp|A0A068Q609|C7124_PRUMU Phenylacetaldehyde oxime monooxygenase CYP71AN24 OS=Prunus mume OX=102107 GN=CYP71AN24 PE=1 SV=1 && PF00067:Cytochrome P450	-	-
102613708	95.2117	89.1996	101.242	2.04361	0.997911	8.54079	95.2178	3.86077	4.64604	5.34e-13	3.96e-11	LOC102613708	NC_023047.1	14552519	14554297	-	1779	protein_coding	U-box domain-containing protein 21 && sp|Q5PNY6|PUB21_ARATH U-box domain-containing protein 21 OS=Arabidopsis thaliana OX=3702 GN=PUB21 PE=2 SV=1 && PF04564:U-box domain	-	-
102616548	5.17455	62.4397	60.7452	3.06541	0.997911	1.0676	42.7865	1.71031	4.6447	6.28e-05	0.00071294	LOC102616548	NW_006257074.1	2569913	2578794	+	1541	protein_coding	putative methyltransferase DDB_G0268948%2C transcript variant X1 && sp|Q55EX9|Y8948_DICDI Putative methyltransferase DDB_G0268948 OS=Dictyostelium discoideum OX=44689 GN=DDB_G0268948 PE=1 SV=2 && PF08241:Methyltransferase domain	-	-
102628998	159.376	437.078	291.401	3.06541	20.9561	11.7436	295.952	11.9217	4.63137	3.42e-14	3.06e-12	LOC102628998	NW_006257954.1	529	2046	+	1315	protein_coding	ervatamin-B-like && sp|Q9FJ47|SAG12_ARATH Senescence-specific cysteine protease SAG12 OS=Arabidopsis thaliana OX=3702 GN=SAG12 PE=1 SV=1 && PF00112:Papain family cysteine protease|PF08246:Cathepsin propeptide inhibitor domain (I29)	-	-
107174225	13.4538	68.3863	44.0183	4.08721	0.997911	0	41.9528	1.69504	4.62157	2.64e-05	0.000340612	LOC107174225	NC_023049.1	1567603	1568901	-	1084	protein_coding	probable xyloglucan endotransglucosylase/hydrolase protein 23 && sp|Q38910|XTH23_ARATH Probable xyloglucan endotransglucosylase/hydrolase protein 23 OS=Arabidopsis thaliana OX=3702 GN=XTH23 PE=2 SV=1 && PF00722:Glycosyl hydrolases family 16|PF06955:Xyloglucan endo-transglycosylase (XET) C-terminus	-	-
102614041	19.6633	151.639	60.7452	1.0218	0	8.54079	77.3493	3.18753	4.61501	5.09e-05	0.000598034	LOC102614041	NC_023049.1	12668673	12671590	+	2098	protein_coding	putative transcription factor bHLH041%2C transcript variant X1 && sp|Q9LTS4|BH041_ARATH Putative transcription factor bHLH041 OS=Arabidopsis thaliana OX=3702 GN=BHLH41 PE=3 SV=1 && PF00010:Helix-loop-helix DNA-binding domain	bHLH	bHLH
102626705	0	58.4753	44.0183	1.0218	0	3.2028	34.1645	1.4082	4.61295	0.00628045	0.0311966	LOC102626705	NC_023051.1	15068700	15070272	-	1573	protein_coding	E3 ubiquitin-protein ligase PUB24-like && sp|Q9SF15|PUB24_ARATH E3 ubiquitin-protein ligase PUB24 OS=Arabidopsis thaliana OX=3702 GN=PUB24 PE=1 SV=1 && PF04564:U-box domain	-	-
102631425	102.456	20.8132	29.0521	3.06541	0	3.2028	50.7738	2.0894	4.61224	1.13e-05	0.000164538	LOC102631425	NC_023054.1	13362589	13364424	-	1764	protein_coding	3%2C9-dihydroxypterocarpan 6A-monooxygenase && sp|Q42798|C93A1_SOYBN 3,9-dihydroxypterocarpan 6A-monooxygenase OS=Glycine max OX=3847 GN=CYP93A1 PE=1 SV=1 && PF00067:Cytochrome P450	-	-
102619070	131.433	84.244	54.5827	1.0218	5.98747	4.27039	90.0867	3.75989	4.57878	5.2e-11	2.77e-09	LOC102619070	NW_006257080.1	1051798	1052475	-	421	protein_coding	non-specific lipid-transfer protein 1-like && sp|Q9M5X7|NLTP_MALDO Non-specific lipid-transfer protein OS=Malus domestica OX=3750 GN=MALD3 PE=1 SV=1 && -	-	-
102620140	163.516	587.726	458.671	7.15262	28.9394	14.9464	403.304	17.0128	4.56517	1.93e-14	1.79e-12	LOC102620140	NW_006257116.1	215881	217898	-	2018	protein_coding	UDP-glycosyltransferase 92A1 && sp|Q9LXV0|U92A1_ARATH UDP-glycosyltransferase 92A1 OS=Arabidopsis thaliana OX=3702 GN=UGT92A1 PE=2 SV=1 && PF00201:UDP-glucoronosyl and UDP-glucosyl transferase	-	-
102606649	27.9426	357.789	47.5397	4.08721	9.97911	4.27039	144.424	6.11224	4.55924	2.51e-06	4.52e-05	LOC102606649	NC_023050.1	7645710	7647484	-	1212	protein_coding	expansin-A1 && sp|Q9C554|EXPA1_ARATH Expansin-A1 OS=Arabidopsis thaliana OX=3702 GN=EXPA1 PE=2 SV=1 && PF03330:Lytic transglycolase|PF01357:Pollen allergen	-	-
102620036	87.9673	167.497	200.723	1.0218	7.98329	10.676	152.063	6.56036	4.54007	1.64e-12	1.13e-10	LOC102620036	NC_023047.1	7507385	7509205	+	1821	protein_coding	berberine bridge enzyme-like 18 && sp|Q9SVG5|BBE18_ARATH Berberine bridge enzyme-like 18 OS=Arabidopsis thaliana OX=3702 GN=At4g20820 PE=3 SV=1 && -	-	-
102611790	36.2218	107.039	121.49	1.0218	1.99582	8.54079	88.2506	3.8528	4.53213	4.65e-08	1.32e-06	LOC102611790	NC_023052.1	2608758	2615694	-	3668	protein_coding	CRC domain-containing protein TSO1 && sp|Q9LUI3|TSO1_ARATH CRC domain-containing protein TSO1 OS=Arabidopsis thaliana OX=3702 GN=TSO1 PE=1 SV=1 && PF03638:Tesmin/TSO1-like CXC domain, cysteine-rich domain	CPP	CPP
102617243	78.6531	348.869	207.766	25.5451	1.99582	0	211.763	9.1803	4.52704	0.00494025	0.0258145	LOC102617243	NC_023047.1	9368956	9371148	+	2193	protein_coding	DNA damage-repair/toleration protein DRT100 && - && PF08263:Leucine rich repeat N-terminal domain|PF13855:Leucine rich repeat	-	-
102624471	77.6182	51.5375	104.764	1.0218	7.98329	1.0676	77.9731	3.35756	4.52284	7.55e-09	2.64e-07	LOC102624471	NC_023048.1	5701202	5701945	-	602	protein_coding	senescence-specific cysteine protease SAG39-like && sp|Q7XWK5|SAG39_ORYSJ Senescence-specific cysteine protease SAG39 OS=Oryza sativa subsp. japonica OX=39947 GN=SAG39 PE=2 SV=2 && PF08246:Cathepsin propeptide inhibitor domain (I29)|PF00112:Papain family cysteine protease	-	-
102630241	4.13964	121.906	87.1562	3.06541	1.99582	4.27039	71.0673	3.11054	4.51844	3.84e-05	0.000470553	LOC102630241	NC_023050.1	12353594	12365407	-	1440	protein_coding	MDIS1-interacting receptor like kinase 2-like && sp|Q8VZG8|MIK2_ARATH MDIS1-interacting receptor like kinase 2 OS=Arabidopsis thaliana OX=3702 GN=MIK2 PE=1 SV=3 && PF00069:Protein kinase domain	-	-
102609131	70.3738	266.608	202.484	5.10902	5.98747	12.8112	179.822	7.96922	4.50216	1.88e-12	1.29e-10	LOC102609131	NC_023046.1	18246026	18249478	-	2751	protein_coding	G-type lectin S-receptor-like serine/threonine-protein kinase CES101 && sp|Q9LW83|CE101_ARATH G-type lectin S-receptor-like serine/threonine-protein kinase CES101 OS=Arabidopsis thaliana OX=3702 GN=CES101 PE=2 SV=2 && PF00069:Protein kinase domain|PF01453:D-mannose binding lectin|PF11883:Domain of unknown function (DUF3403)	-	-
102616701	53.8153	58.4753	97.7206	3.06541	0.997911	5.33799	70.0037	3.13377	4.49777	2.03e-10	9.76e-09	LOC102616701	NC_023052.1	10585367	10587069	-	1482	protein_coding	gibberellin 2-beta-dioxygenase 8-like && sp|Q7XP65|G2OX6_ORYSJ Gibberellin 2-beta-dioxygenase 6 OS=Oryza sativa subsp. japonica OX=39947 GN=GA2OX6 PE=1 SV=1 && PF14226:non-haem dioxygenase in morphine synthesis N-terminal|PF03171:2OG-Fe(II) oxygenase superfamily	-	-
102606760	6.20946	18.831	20.2484	1.0218	0.997911	0	15.0963	0.673238	4.4712	0.00133212	0.00905885	LOC102606760	NC_023049.1	5727021	5729578	+	2558	protein_coding	probable L-type lectin-domain containing receptor kinase S.7 && sp|Q9FHG4|LRKS7_ARATH Probable L-type lectin-domain containing receptor kinase S.7 OS=Arabidopsis thaliana OX=3702 GN=LECRKS7 PE=2 SV=1 && PF00069:Protein kinase domain|PF00139:Legume lectin domain	-	-
102618770	282.53	103.075	214.809	2.04361	5.98747	19.2168	200.138	9.08262	4.46942	1.48e-10	7.37e-09	LOC102618770	NW_006257087.1	593601	594142	-	542	protein_coding	uncharacterized LOC102618770 && - && PF15699:NPR1 interacting	-	-
102623046	18.6284	71.3597	69.5489	1.0218	0	6.40559	53.179	2.4758	4.44484	2.42e-05	0.000316252	LOC102623046	NC_023048.1	25516584	25518470	-	1240	protein_coding	U1 small nuclear ribonucleoprotein C-like && sp|Q8NB66|UN13C_HUMAN Protein unc-13 homolog C OS=Homo sapiens OX=9606 GN=UNC13C PE=2 SV=3 && PF00168:C2 domain	-	-
102618836	8.27927	169.479	71.3096	1.0218	1.99582	8.54079	83.0227	3.8528	4.43798	6.44e-05	0.000729091	LOC102618836	NC_023046.1	2925922	2927523	-	1474	protein_coding	acridone synthase 2-like && sp|Q9FSC0|ACS2_RUTGR Acridone synthase 2 OS=Ruta graveolens OX=37565 GN=ACS2 PE=1 SV=1 && PF00195:Chalcone and stilbene synthases, N-terminal domain|PF02797:Chalcone and stilbene synthases, C-terminal domain	-	-
102613274	35.1869	139.746	132.935	12.2616	0	2.1352	102.623	4.79894	4.41881	1e-05	0.000148413	LOC102613274	NC_023050.1	9300173	9301719	+	1132	protein_coding	hypothetical protein && - && PF00582:Universal stress protein family	-	-
102626585	8.27927	120.915	87.1562	8.17442	1.99582	0	72.1168	3.39008	4.40705	0.000187138	0.00178644	LOC102626585	NC_023049.1	1602326	1603670	-	1132	protein_coding	xyloglucan endotransglucosylase/hydrolase protein 22-like && sp|Q38857|XTH22_ARATH Xyloglucan endotransglucosylase/hydrolase protein 22 OS=Arabidopsis thaliana OX=3702 GN=XTH22 PE=1 SV=1 && PF06955:Xyloglucan endo-transglycosylase (XET) C-terminus|PF00722:Glycosyl hydrolases family 16	-	-
102626690	9.31418	212.097	124.132	11.2398	3.99165	1.0676	115.181	5.43303	4.40335	3.67e-05	0.000452214	LOC102626690	NC_023049.1	17432527	17434625	-	1642	protein_coding	2-alkenal reductase (NADP(+)-dependent)-like && sp|Q9SLN8|DBR_TOBAC 2-alkenal reductase (NADP(+)-dependent) OS=Nicotiana tabacum OX=4097 GN=DBR PE=1 SV=1 && PF00107:Zinc-binding dehydrogenase|PF16884:N-terminal domain of oxidoreductase	-	-
102630547	55.8851	123.888	169.911	7.15262	1.99582	7.47319	116.561	5.54054	4.4029	4.06e-11	2.23e-09	LOC102630547	NC_023050.1	24165997	24171500	-	3141	protein_coding	DNA replication licensing factor MCM2%2C transcript variant X1 && sp|B8BKI8|MCM2_ORYSI DNA replication licensing factor MCM2 OS=Oryza sativa subsp. indica OX=39946 GN=OsI_36121 PE=3 SV=1 && PF00493:MCM P-loop domain|PF17207:MCM OB domain|PF12619:Mini-chromosome maintenance protein 2|PF14551:MCM N-terminal domain|PF17855:MCM AAA-lid domain	-	-
102627633	3.10473	15.8577	24.6502	1.0218	0	1.0676	14.5376	0.696467	4.40198	0.00349643	0.0196348	LOC102627633	NC_023048.1	23479152	23480601	+	1450	protein_coding	uncharacterized LOC102627633 && - && -	-	-
102607249	69.3389	152.63	143.5	12.2616	3.99165	1.0676	121.823	5.77363	4.39427	5.89e-10	2.59e-08	LOC102607249	NC_023050.1	27572273	27575535	+	2643	protein_coding	putative surface protein SACOL0050 && - && -	-	-
102628050	107.631	33.6976	10.5644	5.10902	0	2.1352	50.6309	2.41474	4.39159	0.000165151	0.00160692	LOC102628050	NC_023050.1	12209197	12210803	+	1395	protein_coding	gibberellin 2-beta-dioxygenase 1 && sp|Q9SQ80|G2OX1_PEA Gibberellin 2-beta-dioxygenase 1 OS=Pisum sativum OX=3888 GN=GA2OX1 PE=1 SV=1 && PF03171:2OG-Fe(II) oxygenase superfamily|PF14226:non-haem dioxygenase in morphine synthesis N-terminal	-	-
102620296	137.643	9.91106	72.19	2.04361	0	8.54079	73.248	3.52813	4.38625	0.000191637	0.0018198	LOC102620296	NC_023046.1	10284964	10309784	+	2175	protein_coding	ankyrin repeat-containing protein ITN1-like%2C transcript variant X2 && - && PF12796:Ankyrin repeats (3 copies)|PF13962:Domain of unknown function	-	-
102628154	10.3491	72.3508	69.5489	1.0218	0.997911	5.33799	50.7496	2.45257	4.38578	2.83e-05	0.000361746	LOC102628154	NC_023052.1	4085346	4093507	+	3391	protein_coding	glutamate receptor 2.7-like && sp|Q8LGN0|GLR27_ARATH Glutamate receptor 2.7 OS=Arabidopsis thaliana OX=3702 GN=GLR2.7 PE=2 SV=3 && -	-	-
102614598	14.4887	68.3863	65.1471	1.0218	5.98747	0	49.3407	2.33642	4.38553	5.53e-05	0.000641849	LOC102614598	NC_023047.1	16626760	16628349	-	983	protein_coding	thymidine kinase a && sp|O81263|KITH_ORYSJ Thymidine kinase OS=Oryza sativa subsp. japonica OX=39947 GN=TK PE=2 SV=2 && PF00265:Thymidine kinase	-	-
102627570	1526.49	1247.8	1335.51	29.6323	75.8413	96.0839	1369.94	67.1858	4.35088	1.99e-31	1.11e-28	LOC102627570	NC_023052.1	3705772	3708133	+	1443	protein_coding	WRKY transcription factor WRKY76 && sp|Q6IEK5|WRK76_ORYSI WRKY transcription factor WRKY76 OS=Oryza sativa subsp. indica OX=39946 GN=WRKY76 PE=2 SV=1 && PF03106:WRKY DNA -binding domain	WRKY	WRKY
102622674	56.92	1140.76	860.998	10.218	42.9102	48.0419	686.227	33.7234	4.34709	0.000186931	0.00178526	LOC102622674	NC_023051.1	4798777	4800321	+	1013	protein_coding	caffeoyl-CoA O-methyltransferase-like && sp|Q43095|CAMT_POPTM Caffeoyl-CoA O-methyltransferase OS=Populus tremuloides OX=3693 PE=2 SV=1 && PF01596:O-methyltransferase	-	-
102608623	17.5935	189.301	86.2758	6.13082	0	8.54079	97.7235	4.89054	4.32717	4.02e-05	0.000486981	LOC102608623	NC_023050.1	24408417	24410189	+	1174	protein_coding	endochitinase EP3 && sp|Q9M2U5|CHI5_ARATH Endochitinase EP3 OS=Arabidopsis thaliana OX=3702 GN=EP3 PE=1 SV=1 && PF00187:Chitin recognition protein|PF00182:Chitinase class I	-	-
102608161	36.2218	30.7243	57.2238	2.04361	0	4.27039	41.39	2.10467	4.31994	1.03e-06	2.08e-05	LOC102608161	NC_023046.1	12283987	12285866	+	1880	protein_coding	AAA-ATPase At3g50940 && sp|Q147F9|AATPC_ARATH AAA-ATPase At3g50940 OS=Arabidopsis thaliana OX=3702 GN=At3g50940 PE=2 SV=1 && PF00004:ATPase family associated with various cellular activities (AAA)|PF14363:Domain associated at C-terminal with AAA	-	-
102613827	101.421	2848.44	2610.28	49.0465	70.8517	159.072	1853.38	92.9901	4.31714	0.000289413	0.00256656	LOC102613827	NW_006257090.1	795881	799507	+	2002	protein_coding	berberine bridge enzyme-like 18%2C transcript variant X1 && sp|Q9SVG5|BBE18_ARATH Berberine bridge enzyme-like 18 OS=Arabidopsis thaliana OX=3702 GN=At4g20820 PE=3 SV=1 && PF01565:FAD binding domain|PF08031:Berberine and berberine like	-	-
102627951	35.1869	270.572	221.852	11.2398	11.9749	3.2028	175.87	8.80585	4.31628	4.29e-08	1.23e-06	LOC102627951	NC_023050.1	28160632	28161885	-	1254	protein_coding	G-type lectin S-receptor-like serine/threonine-protein kinase CES101 && sp|Q9LW83|CE101_ARATH G-type lectin S-receptor-like serine/threonine-protein kinase CES101 OS=Arabidopsis thaliana OX=3702 GN=CES101 PE=2 SV=2 && PF01453:D-mannose binding lectin|PF00954:S-locus glycoprotein domain|PF08276:PAN-like domain	-	-
novel.133	46.5709	66.4041	47.5397	3.06541	1.99582	3.2028	53.5049	2.75468	4.28408	4.97e-10	2.22e-08	-	NC_023048.1	2595	4773	+	1763	-	- && sp|P0CT41|TF212_SCHPO Transposon Tf2-12 polyprotein OS=Schizosaccharomyces pombe (strain 972 / ATCC 24843) OX=284812 GN=Tf2-12 PE=3 SV=1 && -	-	-
102608494	40.3615	53.5197	63.3863	0	2.99373	5.33799	52.4225	2.77724	4.25086	5.12e-08	1.44e-06	LOC102608494	NC_023048.1	13819236	13821057	+	1717	protein_coding	ubiquinol oxidase 3%2C mitochondrial && sp|Q8LEE7|AOX3_ARATH Ubiquinol oxidase 3, mitochondrial OS=Arabidopsis thaliana OX=3702 GN=AOX3 PE=1 SV=2 && PF01786:Alternative oxidase	-	-
102630884	11.384	25.7688	40.4968	3.06541	0.997911	0	25.8832	1.35444	4.24854	0.000174727	0.00168425	LOC102630884	NC_023053.1	1093781	1097371	-	1959	protein_coding	protein MCM10 homolog && - && PF09329:Primase zinc finger	-	-
102617826	227.68	144.702	124.132	2.04361	3.99165	20.2844	165.504	8.77321	4.24674	2.53e-09	9.69e-08	LOC102617826	NC_023047.1	27140481	27141988	-	1205	protein_coding	transcription factor MYB58-like && sp|Q9LTC4|MYB15_ARATH Transcription factor MYB15 OS=Arabidopsis thaliana OX=3702 GN=MYB15 PE=1 SV=1 && PF00249:Myb-like DNA-binding domain	MYB	MYB->MYB
102629163	180.074	1412.33	1300.3	18.3925	48.8977	85.4079	964.234	50.8993	4.24416	1.06e-05	0.000156154	LOC102629163	NW_006257165.1	46815	49144	-	1910	protein_coding	cannabidiolic acid synthase-like 2 && sp|A6P6W1|CASL2_CANSA Cannabidiolic acid synthase-like 2 OS=Cannabis sativa OX=3483 GN=CBDAS3 PE=2 SV=1 && PF01565:FAD binding domain|PF08031:Berberine and berberine like	-	-
102620540	63.1295	488.615	485.081	36.7849	11.9749	6.40559	345.609	18.3885	4.23137	1.17e-07	2.99e-06	LOC102620540	NC_023048.1	25468805	25470408	+	1316	protein_coding	probable carbohydrate esterase At4g34215 && sp|Q8L9J9|CAES_ARATH Probable carbohydrate esterase At4g34215 OS=Arabidopsis thaliana OX=3702 GN=At4g34215 PE=1 SV=2 && PF03629:Carbohydrate esterase, sialic acid-specific acetylesterase	-	-
102607543	66.2342	303.279	348.625	9.19623	10.977	18.1492	239.379	12.7741	4.23112	6.39e-11	3.35e-09	LOC102607543	NC_023050.1	8464636	8468413	+	3674	protein_coding	probable LRR receptor-like serine/threonine-protein kinase At1g74360 && sp|C0LGJ1|Y1743_ARATH Probable LRR receptor-like serine/threonine-protein kinase At1g74360 OS=Arabidopsis thaliana OX=3702 GN=At1g74360 PE=1 SV=1 && PF08263:Leucine rich repeat N-terminal domain|PF13855:Leucine rich repeat|PF00069:Protein kinase domain	-	-
112499261	84.8626	316.163	733.345	3.06541	15.9666	41.6363	378.123	20.2228	4.22739	1.04e-06	2.1e-05	LOC112499261	NC_023046.1	19111467	19112141	-	491	lncRNA	uncharacterized LOC112499261 && - && -	-	-
102627011	6.20946	18.831	13.2055	1.0218	0.997911	0	12.7487	0.673238	4.22596	0.0026798	0.0159256	LOC102627011	NC_023052.1	32119429	32121913	+	1138	protein_coding	DNA replication complex GINS protein PSF2 && sp|Q9C7A8|PSF2_ARATH DNA replication complex GINS protein PSF2 OS=Arabidopsis thaliana OX=3702 GN=GINS2 PE=2 SV=2 && PF05916:GINS complex protein	-	-
102607011	1232.58	9784.2	7307.04	180.859	233.511	569.03	6107.94	327.8	4.2199	2.82e-06	4.98e-05	LOC102607011	NC_023054.1	14117340	14118694	+	1266	protein_coding	acidic endochitinase-like && sp|P29060|CHIA_TOBAC Acidic endochitinase OS=Nicotiana tabacum OX=4097 PE=1 SV=1 && PF00704:Glycosyl hydrolases family 18	-	-
102609058	127.294	435.096	412.892	6.13082	23.9499	22.4196	325.094	17.5001	4.21614	3.52e-12	2.31e-10	LOC102609058	NC_023054.1	14703204	14706050	+	1771	pseudogene	- && sp|Q07423|HEX6_RICCO Hexose carrier protein HEX6 OS=Ricinus communis OX=3988 GN=HEX6 PE=2 SV=1 && PF00083:Sugar (and other) transporter	-	-
102629509	2232.3	1032.73	706.934	56.1992	81.8287	75.7995	1323.99	71.2758	4.21507	8.64e-23	2.16e-20	LOC102629509	NC_023053.1	21775521	21777068	+	1011	protein_coding	uncharacterized LOC102629509%2C transcript variant X2 && - && -	-	-
102627091	26.9076	58.4753	66.0274	2.04361	4.98956	1.0676	50.4701	2.70025	4.21309	1.84e-07	4.53e-06	LOC102627091	NC_023052.1	13607367	13609462	+	1245	protein_coding	lysosomal Pro-X carboxypeptidase-like && sp|Q7TMR0|PCP_MOUSE Lysosomal Pro-X carboxypeptidase OS=Mus musculus OX=10090 GN=Prcp PE=1 SV=2 && PF05577:Serine carboxypeptidase S28	-	-
102623372	139.713	1279.52	526.459	38.8285	22.952	43.7715	648.563	35.184	4.20508	2.74e-10	1.29e-08	LOC102623372	NC_023046.1	20629582	20631986	+	1894	protein_coding	cytochrome P450 71A1-like && sp|A0A1D6F9Y9|C92C6_MAIZE Trimethyltridecatetraene synthase OS=Zea mays OX=4577 GN=CYP92C6 PE=1 SV=1 && PF00067:Cytochrome P450	-	-
102625256	14.4887	61.4486	56.3434	3.06541	1.99582	2.1352	44.0936	2.39881	4.20167	3.12e-06	5.43e-05	LOC102625256	NC_023048.1	26089801	26091155	+	1355	protein_coding	transcription factor MYB77 && sp|Q9SN12|MYB77_ARATH Transcription factor MYB77 OS=Arabidopsis thaliana OX=3702 GN=MYB77 PE=1 SV=1 && PF13921:Myb-like DNA-binding domain	MYB	MYB->MYB
102631320	8240.98	5828.7	8875.85	186.99	699.536	361.916	7648.51	416.147	4.19982	6.36e-23	1.61e-20	LOC102631320	NC_023047.1	27526663	27529814	-	1905	protein_coding	zingipain-1-like%2C transcript variant X2 && sp|Q9FJ47|SAG12_ARATH Senescence-specific cysteine protease SAG12 OS=Arabidopsis thaliana OX=3702 GN=SAG12 PE=1 SV=1 && PF00112:Papain family cysteine protease|PF08246:Cathepsin propeptide inhibitor domain (I29)	-	-
102609981	274.251	74.333	92.4384	3.06541	3.99165	17.0816	147.007	8.04621	4.19838	7.15e-08	1.94e-06	LOC102609981	NC_023050.1	31042666	31043616	-	763	protein_coding	CCG-binding protein 1 && sp|Q9XIM0|MEE14_ARATH CCG-binding protein 1 OS=Arabidopsis thaliana OX=3702 GN=MEE14 PE=1 SV=1 && -	-	-
102625989	6.20946	89.1996	91.558	7.15262	0.997911	2.1352	62.3224	3.42858	4.18503	0.000137761	0.00137869	LOC102625989	NC_023048.1	21679498	21681030	+	1532	protein_coding	7-deoxyloganetin glucosyltransferase-like && sp|F8WKW1|UGT2_GARJA 7-deoxyloganetin glucosyltransferase OS=Gardenia jasminoides OX=114476 GN=UGT85A24 PE=1 SV=1 && -	-	-
102612425	81.7578	84.244	112.687	9.19623	1.99582	4.27039	92.8962	5.15415	4.17485	5.55e-13	4.1e-11	LOC102612425	NC_023047.1	28341494	28343015	+	1522	protein_coding	probable galacturonosyltransferase-like 10 && sp|Q9LHD2|GATLA_ARATH Probable galacturonosyltransferase-like 10 OS=Arabidopsis thaliana OX=3702 GN=GATL10 PE=2 SV=1 && PF01501:Glycosyl transferase family 8	-	-
107175235	13.4538	14.8666	8.80366	0	0.997911	1.0676	12.3747	0.688503	4.17019	0.00212355	0.0131899	LOC107175235	NW_006257352.1	20414	23996	+	1320	lncRNA	uncharacterized LOC107175235%2C transcript variant X1 && - && -	-	-
102618550	6.20946	34.6887	14.9662	0	0.997911	2.1352	18.6215	1.04437	4.16958	0.00150522	0.0100134	LOC102618550	NC_023052.1	19955048	19956560	+	1074	pseudogene	- && sp|Q9FH54|EF114_ARATH Ethylene-responsive transcription factor ERF114 OS=Arabidopsis thaliana OX=3702 GN=ERF114 PE=1 SV=1 && PF00847:AP2 domain	AP2/ERF-ERF	AP2/ERF->AP2/ERF-ERF
102623285	23.8029	490.598	409.37	6.13082	24.9478	20.2844	307.924	17.121	4.16883	2.82e-06	4.98e-05	LOC102623285	NC_023046.1	25356426	25358668	+	1226	protein_coding	red chlorophyll catabolite reductase-like && sp|Q338P6|RCCR1_ORYSJ Red chlorophyll catabolite reductase 1, chloroplastic OS=Oryza sativa subsp. japonica OX=39947 GN=RCCR1 PE=2 SV=1 && PF06405:Red chlorophyll catabolite reductase (RCC reductase)	-	-
102617528	22.768	51.5375	35.2146	3.06541	0	3.2028	36.5067	2.0894	4.14099	5.5e-06	8.9e-05	LOC102617528	NC_023054.1	2418010	2419577	+	1243	protein_coding	uncharacterized LOC102617528 && - && PF12348:CLASP N terminal	-	-
102625804	66.2342	178.399	173.432	2.04361	8.9812	12.8112	139.355	7.94533	4.13717	3.71e-10	1.7e-08	LOC102625804	NW_006260706.1	8	569	-	453	protein_coding	hexose carrier protein HEX6-like && sp|Q07423|HEX6_RICCO Hexose carrier protein HEX6 OS=Ricinus communis OX=3988 GN=HEX6 PE=2 SV=1 && PF00083:Sugar (and other) transporter	-	-
102626454	168.69	3416.34	2008.99	17.3707	75.8413	231.669	1864.68	108.294	4.10611	0.00171143	0.0111064	LOC102626454	NW_006257073.1	2812031	2814036	-	1687	protein_coding	anthranilate N-methyltransferase-like && sp|A9X7L0|ANMT_RUTGR Anthranilate N-methyltransferase OS=Ruta graveolens OX=37565 PE=1 SV=1 && PF08100:Dimerisation domain|PF00891:O-methyltransferase domain	-	-
102607572	38.2916	39.6443	45.779	2.04361	1.99582	3.2028	41.2383	2.41407	4.10188	1.92e-08	6e-07	LOC102607572	NC_023046.1	12281233	12282809	-	1577	protein_coding	AAA-ATPase At3g50940-like && sp|Q147F9|AATPC_ARATH AAA-ATPase At3g50940 OS=Arabidopsis thaliana OX=3702 GN=At3g50940 PE=2 SV=1 && -	-	-
102619670	7.24436	44.5998	71.3096	0	2.99373	4.27039	41.0513	2.42138	4.09042	0.000345627	0.00298824	LOC102619670	NW_006257089.1	687007	688715	+	1709	pseudogene	- && sp|Q7XJ98|MUR3_ARATH Xyloglucan galactosyltransferase MUR3 OS=Arabidopsis thaliana OX=3702 GN=MUR3 PE=1 SV=1 && PF03016:Exostosin family	-	-
102622296	28.9775	13.8755	27.2913	3.06541	0	1.0676	23.3814	1.37767	4.08962	0.000148981	0.00147333	LOC102622296	NC_023052.1	27120042	27122238	+	1237	protein_coding	protein PLANT CADMIUM RESISTANCE 4-like && sp|Q9M9A5|PCR6_ARATH Protein PLANT CADMIUM RESISTANCE 6 OS=Arabidopsis thaliana OX=3702 GN=PCR6 PE=2 SV=1 && PF04749:PLAC8 family	-	-
107175634	3.10473	59.4664	43.1379	2.04361	0.997911	3.2028	35.2363	2.08144	4.08948	0.000539787	0.0043181	LOC107175634	NC_023047.1	12566431	12567705	+	1058	protein_coding	glutamate receptor 3.2-like && sp|Q93YT1|GLR32_ARATH Glutamate receptor 3.2 OS=Arabidopsis thaliana OX=3702 GN=GLR3.2 PE=1 SV=2 && PF00060:Ligand-gated ion channel	-	-
102620602	41.3964	76.3152	143.5	10.218	1.99582	3.2028	87.0704	5.13888	4.08383	1.12e-07	2.88e-06	LOC102620602	NC_023047.1	4372211	4377666	+	2914	protein_coding	kinesin-like protein KIN-14C%2C transcript variant X2 && sp|Q07970|KN14C_ARATH Kinesin-like protein KIN-14C OS=Arabidopsis thaliana OX=3702 GN=KIN14C PE=2 SV=1 && PF00225:Kinesin motor domain	-	-
102627841	77.6182	198.221	209.527	14.3052	6.98538	7.47319	161.789	9.58794	4.07706	4.89e-13	3.68e-11	LOC102627841	NC_023050.1	2313424	2316413	+	1600	protein_coding	uncharacterized LOC102627841 && - && -	-	-
102626019	87.9673	49.5553	34.3343	7.15262	2.99373	0	57.2856	3.38212	4.07207	2.86e-06	5.05e-05	LOC102626019	NC_023050.1	34763311	34764334	+	1024	protein_coding	hypothetical protein && - && PF05553:Cotton fibre expressed protein	-	-
novel.643	12.4189	6.93774	14.9662	1.0218	0	1.0676	11.441	0.696467	4.05598	0.00363319	0.0202562	-	NW_006257130.1	209688	210503	-	550	-	- && - && -	-	-
102620173	204.912	401.398	668.198	52.112	0	24.5548	424.836	25.5556	4.05548	0.00785838	0.0373118	LOC102620173	NC_023051.1	13278762	13281382	-	2436	protein_coding	phenylalanine ammonia-lyase && sp|P45730|PALY_POPTR Phenylalanine ammonia-lyase OS=Populus trichocarpa OX=3694 GN=PAL PE=2 SV=1 && PF00221:Aromatic amino acid lyase	-	-
102613480	4354.9	4385.65	2958.91	182.903	249.478	275.44	3899.82	235.94	4.0471	7.07e-63	2.56e-59	LOC102613480	NC_023052.1	11179121	11184362	-	1903	protein_coding	non-specific phospholipase C3-like && sp|Q9SRQ6|NPC3_ARATH Non-specific phospholipase C3 OS=Arabidopsis thaliana OX=3702 GN=NPC3 PE=1 SV=1 && PF04185:Phosphoesterase family	-	-
102627943	125.224	667.015	605.692	15.327	22.952	46.9743	465.977	28.4178	4.03751	2.5e-10	1.19e-08	LOC102627943	NC_023050.1	1287677	1292241	+	3185	protein_coding	cation/H(+) antiporter 18-like%2C transcript variant X1 && sp|Q9FFR9|CHX18_ARATH Cation/H(+) antiporter 18 OS=Arabidopsis thaliana OX=3702 GN=CHX18 PE=2 SV=1 && PF00999:Sodium/hydrogen exchanger family	-	-
102627023	30.0124	63.4308	92.4384	2.04361	1.99582	7.47319	61.9605	3.83754	4.02702	3.06e-07	7.07e-06	LOC102627023	NC_023047.1	2251824	2252503	-	680	protein_coding	precursor of CEP14 && sp|Q52K95|PCP14_ARATH Precursor of CEP14 OS=Arabidopsis thaliana OX=3702 GN=CEP14 PE=2 SV=1 && -	-	-
102615929	96.2466	1.98221	3.52146	1.0218	0.997911	4.27039	33.9167	2.0967	4.02132	0.00791953	0.0375447	LOC102615929	NC_023052.1	22567514	22569148	+	998	protein_coding	RNA pseudouridine synthase 6%2C chloroplastic-like%2C transcript variant X2 && sp|Q9SVS0|PUS6_ARATH RNA pseudouridine synthase 6, chloroplastic OS=Arabidopsis thaliana OX=3702 GN=At4g21770 PE=2 SV=1 && -	-	-
102614919	21.7331	15.8577	29.0521	0	1.99582	2.1352	22.2143	1.37701	4.01795	0.000105532	0.00110129	LOC102614919	NW_006257372.1	10645	12010	+	923	protein_coding	uncharacterized LOC102614919 && - && -	-	-
102619448	7.24436	177.408	94.1991	2.04361	10.977	4.27039	92.9505	5.76367	4.00851	0.000129843	0.00131153	LOC102619448	NC_023047.1	7453817	7455387	-	1478	protein_coding	trans-resveratrol di-O-methyltransferase-like && sp|B6VJS4|ROMT_VITVI Trans-resveratrol di-O-methyltransferase OS=Vitis vinifera OX=29760 GN=ROMT PE=1 SV=2 && PF00891:O-methyltransferase domain|PF08100:Dimerisation domain	-	-
102610070	1996.34	4937.69	4497.79	144.074	218.543	350.172	3810.61	237.596	4.00386	3.97e-22	9.18e-20	LOC102610070	NC_023050.1	2448679	2451034	+	2084	protein_coding	protein NRT1/ PTR FAMILY 2.11-like && sp|Q944G5|PTR44_ARATH Protein NRT1/ PTR FAMILY 2.10 OS=Arabidopsis thaliana OX=3702 GN=NPF2.10 PE=1 SV=3 && PF00854:POT family	-	-
102616734	760.658	315.172	316.932	12.2616	12.9728	61.9207	464.254	29.0517	4.00133	8.21e-10	3.5e-08	LOC102616734	NC_023054.1	5528473	5531231	+	2069	protein_coding	ankyrin repeat-containing protein NPR4-like && sp|Q8LPS2|ACD6_ARATH Protein ACCELERATED CELL DEATH 6 OS=Arabidopsis thaliana OX=3702 GN=ACD6 PE=1 SV=1 && PF12796:Ankyrin repeats (3 copies)|PF13962:Domain of unknown function	-	-
102613323	435.697	1529.28	808.176	58.2428	47.8997	67.2587	924.383	57.8004	4.00001	3.3e-19	5.84e-17	LOC102613323	NC_023054.1	16690213	16692391	-	1103	protein_coding	hypothetical protein && - && PF06521:PAR1 protein	-	-
102608057	434.662	218.043	390.882	16.3488	10.977	38.4335	347.863	21.9198	3.99336	7.79e-16	9.15e-14	LOC102608057	NC_023052.1	1607920	1609845	+	1616	protein_coding	NAC transcription factor 29 && sp|K4BWV2|NAP1_SOLLC NAC domain-containing protein 1 OS=Solanum lycopersicum OX=4081 GN=NAP1 PE=2 SV=1 && PF02365:No apical meristem (NAM) protein	NAC	NAC
102618816	27.9426	76.3152	91.558	5.10902	3.99165	3.2028	65.2719	4.10115	3.99215	3.71e-08	1.08e-06	LOC102618816	NC_023051.1	7099015	7105693	+	3633	protein_coding	kinesin-like protein KIN-5B && sp|Q0WQJ7|KN5B_ARATH Kinesin-like protein KIN-5B OS=Arabidopsis thaliana OX=3702 GN=KIN5B PE=2 SV=1 && PF00225:Kinesin motor domain	-	-
102630553	26.9076	67.3952	67.7882	5.10902	3.99165	1.0676	54.0303	3.38942	3.98754	2.33e-07	5.59e-06	LOC102630553	NC_023051.1	9325617	9329599	-	2667	protein_coding	O-fucosyltransferase 19 && sp|Q9SH89|OFT19_ARATH O-fucosyltransferase 19 OS=Arabidopsis thaliana OX=3702 GN=OFUT19 PE=2 SV=1 && PF10250:GDP-fucose protein O-fucosyltransferase	-	-
102619760	99.3513	518.349	406.729	21.4579	19.9582	23.4872	341.476	21.6344	3.98121	5.83e-12	3.66e-10	LOC102619760	NC_023047.1	7479008	7481188	+	2181	protein_coding	berberine bridge enzyme-like 18 && sp|Q8GTB6|THCAS_CANSA Tetrahydrocannabinolic acid synthase OS=Cannabis sativa OX=3483 GN=THCAS PE=1 SV=1 && PF08031:Berberine and berberine like|PF01565:FAD binding domain	-	-
102617807	40.3615	44.5998	29.0521	1.0218	1.99582	4.27039	38.0044	2.42934	3.97795	4.03e-07	9.02e-06	LOC102617807	NC_023053.1	20590101	20593537	-	2488	protein_coding	exocyst complex component EXO70H1 && sp|Q8VY27|E70H1_ARATH Exocyst complex component EXO70H1 OS=Arabidopsis thaliana OX=3702 GN=EXO70H1 PE=1 SV=1 && PF03081:Exo70 exocyst complex subunit	-	-
102615267	451.22	486.633	328.376	33.7195	10.977	36.2984	422.077	26.9983	3.96999	2.2e-21	4.77e-19	LOC102615267	NC_023053.1	21571522	21573718	-	1791	protein_coding	UDP-glucose iridoid glucosyltransferase-like && sp|U3UA11|UGT7_CATRO UDP-glucose iridoid glucosyltransferase OS=Catharanthus roseus OX=4058 GN=UGT76A2 PE=1 SV=1 && PF00201:UDP-glucoronosyl and UDP-glucosyl transferase	-	-
102630504	4.13964	11.8933	15.8466	1.0218	0.997911	0	10.6265	0.673238	3.9672	0.00717117	0.0345702	LOC102630504	NC_023047.1	24514302	24521034	+	2238	protein_coding	ATPase family AAA domain-containing protein FIGL1 && sp|F4JEX5|FIGL1_ARATH ATPase family AAA domain-containing protein FIGL1 OS=Arabidopsis thaliana OX=3702 GN=FIGL1 PE=2 SV=2 && PF00004:ATPase family associated with various cellular activities (AAA)|PF17862:AAA+ lid domain	-	-
102618854	19.6633	58.4753	50.1808	1.0218	3.99165	3.2028	42.7731	2.73875	3.96565	2.38e-06	4.31e-05	LOC102618854	NC_023053.1	19955757	19957897	-	1415	protein_coding	patatin-like protein 2 && sp|O48723|PLP2_ARATH Patatin-like protein 2 OS=Arabidopsis thaliana OX=3702 GN=PLP2 PE=1 SV=1 && PF01734:Patatin-like phospholipase	-	-
102607087	146.957	97.1284	239.459	6.13082	5.98747	19.2168	161.182	10.445	3.95611	2.62e-11	1.51e-09	LOC102607087	NC_023052.1	29166519	29167721	+	1203	protein_coding	zinc finger protein ZAT11-like && sp|Q9SLD4|ZAT11_ARATH Zinc finger protein ZAT11 OS=Arabidopsis thaliana OX=3702 GN=ZAT11 PE=2 SV=1 && PF13912:C2H2-type zinc finger	C2H2	C2H2
102621443	6.20946	93.164	95.0795	1.0218	1.99582	9.60839	64.8176	4.20867	3.95383	0.000412804	0.00346293	LOC102621443	NC_023047.1	13918146	13919427	+	823	protein_coding	protein PLANT CADMIUM RESISTANCE 2-like && sp|Q9LQU4|PCR2_ARATH Protein PLANT CADMIUM RESISTANCE 2 OS=Arabidopsis thaliana OX=3702 GN=PCR2 PE=1 SV=1 && PF04749:PLAC8 family	-	-
102622929	23.8029	162.541	127.653	2.04361	14.9687	3.2028	104.666	6.73836	3.95209	1.4e-05	0.000197929	LOC102622929	NW_006257083.1	192793	195692	-	2900	protein_coding	probable disease resistance protein At5g63020 && sp|Q8RXS5|DRL40_ARATH Probable disease resistance protein At5g63020 OS=Arabidopsis thaliana OX=3702 GN=At5g63020 PE=2 SV=2 && PF13855:Leucine rich repeat|PF00931:NB-ARC domain	-	-
102613186	28.9775	17.8399	16.7269	1.0218	1.99582	1.0676	21.1814	1.36174	3.95001	8.33e-05	0.000906235	LOC102613186	NC_023052.1	2672956	2673866	-	690	protein_coding	EG45-like domain containing protein && sp|Q9ZP41|EGC_CITJA EG45-like domain containing protein OS=Citrus jambhiri OX=64884 GN=CjBAp12 PE=1 SV=1 && PF03330:Lytic transglycolase	-	-
102608805	53.8153	93.164	106.524	15.327	0	1.0676	84.5012	5.46488	3.94982	0.000177229	0.00170609	LOC102608805	NC_023049.1	5771339	5772187	-	849	protein_coding	classical arabinogalactan protein 4-like && - && -	-	-
102628350	0	99.1106	94.1991	1.0218	0.997911	10.676	64.4366	4.2319	3.93454	0.00990572	0.0447446	LOC102628350	NC_023051.1	17406349	17409347	+	2262	protein_coding	glucan endo-1%2C3-beta-glucosidase%2C acidic-like && sp|P36401|E13H_TOBAC Glucan endo-1,3-beta-glucosidase, acidic isoform PR-Q' OS=Nicotiana tabacum OX=4097 PE=1 SV=1 && -	-	-
102613996	7.24436	97.1284	129.414	11.2398	0	4.27039	77.9288	5.17008	3.91598	0.00103419	0.00736719	LOC102613996	NC_023046.1	25842582	25843859	+	880	protein_coding	salicylic acid-binding protein 2-like && sp|Q6RYA0|SABP2_TOBAC Salicylic acid-binding protein 2 OS=Nicotiana tabacum OX=4097 GN=SABP2 PE=1 SV=1 && PF12697:Alpha/beta hydrolase family	-	-
novel.329	334.276	374.638	347.744	21.4579	23.9499	25.6224	352.219	23.6767	3.89597	2.94e-50	4.56e-47	-	NC_023051.1	9073821	9074489	+	549	-	- && - && -	-	-
102624830	90.0371	146.684	251.785	20.4361	1.99582	10.676	162.835	11.036	3.88588	3.16e-08	9.41e-07	LOC102624830	NC_023047.1	7564313	7566505	-	1908	protein_coding	patellin-4 && sp|Q94C59|PATL4_ARATH Patellin-4 OS=Arabidopsis thaliana OX=3702 GN=PATL4 PE=1 SV=2 && PF03765:CRAL/TRIO, N-terminal domain|PF00650:CRAL/TRIO domain	-	-
112498202	2.06982	71.3597	45.779	2.04361	5.98747	0	39.7362	2.67702	3.88341	0.0040831	0.0222507	LOC112498202	NC_023050.1	20201558	20208365	+	4041	protein_coding	TMV resistance protein N-like && sp|A0A290U7C4|ROQ1_NICBE Disease resistance protein Roq1 OS=Nicotiana benthamiana OX=4100 GN=ROQ1 PE=1 SV=1 && PF00931:NB-ARC domain|PF01582:TIR domain	-	-
102609092	2386.5	1808.77	2411.32	207.426	71.8496	174.019	2202.2	151.098	3.86603	3.51e-26	1.34e-23	LOC102609092	NC_023049.1	2355251	2359605	-	990	protein_coding	transcription factor bHLH35 && sp|Q2HIV9|BH035_ARATH Transcription factor bHLH35 OS=Arabidopsis thaliana OX=3702 GN=BHLH35 PE=2 SV=1 && PF00010:Helix-loop-helix DNA-binding domain	bHLH	bHLH
102608042	16.5585	69.3774	76.5918	7.15262	2.99373	1.0676	54.1759	3.73798	3.85384	1.75e-05	0.00024066	LOC102608042	NC_023050.1	9831724	9836470	-	3292	protein_coding	kinesin-like protein NACK1%2C transcript variant X2 && sp|Q8S950|KN7A_TOBAC Kinesin-like protein NACK1 OS=Nicotiana tabacum OX=4097 GN=NACK1 PE=1 SV=1 && PF11995:Domain of unknown function (DUF3490)|PF00225:Kinesin motor domain	-	-
102631413	15.5236	46.582	26.411	4.08721	1.99582	0	29.5055	2.02768	3.85258	0.000137502	0.00137673	LOC102631413	NC_023047.1	479009	483415	+	2651	protein_coding	protein ENDOSPERM DEFECTIVE 1 && sp|O80588|EDE1_ARATH Protein ENDOSPERM DEFECTIVE 1 OS=Arabidopsis thaliana OX=3702 GN=EDE1 PE=1 SV=1 && PF04484:QWRF family	-	-
102617194	5.17455	66.4041	16.7269	4.08721	1.99582	0	29.4352	2.02768	3.85205	0.00280264	0.0164859	LOC102617194	NC_023050.1	5455800	5458430	-	2631	protein_coding	G-type lectin S-receptor-like serine/threonine-protein kinase LECRK4 && sp|Q0JEU6|LERK3_ORYSJ G-type lectin S-receptor-like serine/threonine-protein kinase LECRK3 OS=Oryza sativa subsp. japonica OX=39947 GN=LECRK3 PE=3 SV=2 && PF01453:D-mannose binding lectin|PF00069:Protein kinase domain	-	-
102609619	64.1644	365.718	294.923	21.4579	15.9666	12.8112	241.602	16.7452	3.85038	1.22e-09	5.01e-08	LOC102609619	NC_023054.1	16620747	16621620	-	621	protein_coding	heavy metal-associated isoprenylated plant protein 39%2C transcript variant X1 && sp|O03982|HIP39_ARATH Heavy metal-associated isoprenylated plant protein 39 OS=Arabidopsis thaliana OX=3702 GN=HIPP39 PE=2 SV=1 && -	-	-
102615996	47.6058	231.919	145.26	6.13082	15.9666	7.47319	141.595	9.85686	3.84162	2.23e-08	6.87e-07	LOC102615996	NC_023048.1	23113627	23115426	-	1800	protein_coding	uncharacterized LOC102615996 && - && PF05097:Protein of unknown function (DUF688)	-	-
102630563	26.9076	106.048	100.362	13.2834	0	3.2028	77.7726	5.49541	3.82406	0.000170788	0.00165362	LOC102630563	NC_023052.1	3764552	3765506	+	848	protein_coding	early nodulin-like protein 3 && sp|Q9SK27|ENL1_ARATH Early nodulin-like protein 1 OS=Arabidopsis thaliana OX=3702 GN=At2g25060 PE=2 SV=2 && PF02298:Plastocyanin-like domain	-	-
102619455	87.9673	83.2529	194.561	12.2616	2.99373	10.676	121.927	8.64379	3.824	8.35e-10	3.56e-08	LOC102619455	NC_023047.1	16711280	16712769	+	1490	protein_coding	F-box protein At3g07870-like && sp|Q9SFC7|FB135_ARATH F-box protein At3g07870 OS=Arabidopsis thaliana OX=3702 GN=At3g07870 PE=2 SV=1 && PF07734:F-box associated|PF00646:F-box domain	-	-
102619187	46.5709	132.808	122.371	13.2834	7.98329	0	100.583	7.08891	3.8217	8.36e-06	0.000127843	LOC102619187	NC_023048.1	20976032	20984784	-	4377	protein_coding	kinesin-like protein KIN-4C%2C transcript variant X1 && sp|F4K0J3|KN4C_ARATH Kinesin-like protein KIN-4C OS=Arabidopsis thaliana OX=3702 GN=KIN4C PE=2 SV=2 && PF00225:Kinesin motor domain	-	-
102616909	2.06982	32.7065	22.8895	3.06541	0.997911	0	19.2219	1.35444	3.82074	0.00697959	0.0338375	LOC102616909	NC_023052.1	8599301	8601281	+	1981	protein_coding	protein MIZU-KUSSEI 1 && sp|O22227|MIZ1_ARATH Protein MIZU-KUSSEI 1 OS=Arabidopsis thaliana OX=3702 GN=MIZ1 PE=1 SV=1 && PF04759:Protein of unknown function, DUF617	-	-
102623428	36.2218	148.666	176.954	17.3707	2.99373	5.33799	120.614	8.56746	3.81603	1.75e-06	3.29e-05	LOC102623428	NC_023049.1	6240592	6246401	+	3928	protein_coding	kinesin-like protein KIN-12F && sp|F4JDI6|KN12F_ARATH Kinesin-like protein KIN-12F OS=Arabidopsis thaliana OX=3702 GN=KIN12F PE=3 SV=1 && PF00225:Kinesin motor domain	-	-
102610407	220.436	1476.75	1280.93	156.336	29.9373	26.69	992.705	70.9877	3.80563	0.000232862	0.00214836	LOC102610407	NC_023052.1	358521	360777	-	1459	protein_coding	hypothetical protein && - && PF04862:Protein of unknown function (DUF642)	-	-
102631162	555.746	4811.82	4664.18	88.8969	208.563	420.634	3343.91	239.365	3.80437	0.000129095	0.00130458	LOC102631162	NC_023050.1	25847462	25850592	-	1703	protein_coding	cytochrome P450 87A3-like%2C transcript variant X2 && sp|Q7XU38|C87A3_ORYSJ Cytochrome P450 87A3 OS=Oryza sativa subsp. japonica OX=39947 GN=CYP87A3 PE=2 SV=3 && PF00067:Cytochrome P450	-	-
102631041	16.5585	40.6354	29.0521	3.06541	0.997911	2.1352	28.7487	2.06617	3.80346	2.27e-05	0.000300184	LOC102631041	NW_006257209.1	25757	27263	-	1507	protein_coding	E3 ubiquitin-protein ligase PUB23-like && sp|Q84TG3|PUB23_ARATH E3 ubiquitin-protein ligase PUB23 OS=Arabidopsis thaliana OX=3702 GN=PUB23 PE=1 SV=1 && PF04564:U-box domain	-	-
102625439	7.24436	6.93774	14.0859	1.0218	0.997911	0	9.42265	0.673238	3.79309	0.00867949	0.0402517	LOC102625439	NC_023049.1	4272296	4274747	+	1277	protein_coding	GDSL esterase/lipase 5-like && sp|H6U1I8|GLIP_TANCI GDSL lipase OS=Tanacetum cinerariifolium OX=118510 GN=GLIP PE=1 SV=1 && PF00657:GDSL-like Lipase/Acylhydrolase	-	-
102618475	16.5585	9.91106	15.8466	1.0218	1.99582	0	14.1054	1.00588	3.7888	0.00165762	0.0108414	LOC102618475	NC_023054.1	16238143	16239141	-	999	protein_coding	ethylene-responsive transcription factor ERF027 && sp|Q9CAN9|ERF26_ARATH Ethylene-responsive transcription factor ERF026 OS=Arabidopsis thaliana OX=3702 GN=ERF026 PE=2 SV=1 && PF00847:AP2 domain	AP2/ERF-ERF	AP2/ERF->AP2/ERF-ERF
102627217	6.20946	21.8043	14.0859	1.0218	1.99582	0	14.0332	1.00588	3.7841	0.00334056	0.0189406	LOC102627217	NC_023047.1	7627193	7630537	-	2194	protein_coding	probable WRKY transcription factor 14 && sp|Q9SA80|WRK14_ARATH Probable WRKY transcription factor 14 OS=Arabidopsis thaliana OX=3702 GN=WRKY14 PE=2 SV=2 && PF03106:WRKY DNA -binding domain	WRKY	WRKY
102607909	949.012	552.046	855.715	21.4579	103.783	48.0419	785.591	57.7609	3.76444	6.76e-14	5.83e-12	LOC102607909	NC_023047.1	27575441	27576327	-	887	protein_coding	vignain-like && sp|Q9FMH8|RD21B_ARATH Probable cysteine protease RD21B OS=Arabidopsis thaliana OX=3702 GN=RD21B PE=1 SV=1 && PF00112:Papain family cysteine protease	-	-
102611283	5.17455	46.582	17.6073	3.06541	0	2.1352	23.1213	1.73354	3.74444	0.00292964	0.0170741	LOC102611283	NW_006258192.1	84	1685	-	1474	protein_coding	acridone synthase 2-like && sp|Q9FSC0|ACS2_RUTGR Acridone synthase 2 OS=Ruta graveolens OX=37565 GN=ACS2 PE=1 SV=1 && PF00195:Chalcone and stilbene synthases, N-terminal domain|PF02797:Chalcone and stilbene synthases, C-terminal domain	-	-
102624136	54.8502	83.2529	133.816	8.17442	9.97911	2.1352	90.6396	6.76291	3.73793	6.44e-09	2.28e-07	LOC102624136	NC_023051.1	17836432	17838918	-	1331	protein_coding	transcription factor MYB20 && sp|Q9C7U7|MYB20_ARATH Transcription factor MYB20 OS=Arabidopsis thaliana OX=3702 GN=MYB20 PE=2 SV=1 && PF00249:Myb-like DNA-binding domain	MYB	MYB->MYB
102620985	3.10473	38.6531	26.411	3.06541	0.997911	1.0676	22.7229	1.71031	3.73187	0.00224923	0.0137892	LOC102620985	NC_023048.1	18194774	18199491	-	2721	protein_coding	kinesin-like protein KIN-14S && sp|F4K4C5|KN14S_ARATH Kinesin-like protein KIN-14S OS=Arabidopsis thaliana OX=3702 GN=KIN14S PE=3 SV=1 && PF00225:Kinesin motor domain	-	-
102607067	240.099	120.915	147.021	9.19623	9.97911	19.2168	169.345	12.7974	3.73053	7.08e-15	7.09e-13	LOC102607067	NC_023051.1	3215554	3217171	+	1517	protein_coding	putative UPF0481 protein At3g02645 && sp|Q9SD53|Y3720_ARATH UPF0481 protein At3g47200 OS=Arabidopsis thaliana OX=3702 GN=At3g47200 PE=2 SV=1 && PF03140:Plant protein of unknown function	-	-
102615817	1672.41	636.29	510.612	56.1992	68.8559	88.6107	939.772	71.2219	3.72212	1.18e-15	1.36e-13	LOC102615817	NC_023050.1	35224970	35226092	+	934	protein_coding	CCG-binding protein 1-like && sp|Q9XIM0|MEE14_ARATH CCG-binding protein 1 OS=Arabidopsis thaliana OX=3702 GN=MEE14 PE=1 SV=1 && -	-	-
102627429	10.3491	48.5642	103.003	4.08721	3.99165	4.27039	53.972	4.11642	3.71558	5.42e-05	0.00063055	LOC102627429	NC_023048.1	20572868	20575595	+	1412	protein_coding	phosphoglycerate mutase-like protein 1%2C transcript variant X1 && sp|Q9FGF0|PGML1_ARATH Phosphoglycerate mutase-like protein 1 OS=Arabidopsis thaliana OX=3702 GN=At5g64460 PE=2 SV=1 && PF00300:Histidine phosphatase superfamily (branch 1)	-	-
102627178	424.313	169.479	122.371	7.15262	22.952	24.5548	238.721	18.2198	3.71187	1.75e-09	6.92e-08	LOC102627178	NC_023052.1	1479010	1480133	+	976	protein_coding	hypothetical protein && - && -	-	-
102609111	8.27927	38.6531	20.2484	3.06541	0.997911	1.0676	22.3936	1.71031	3.7097	0.000618971	0.00483755	LOC102609111	NC_023050.1	30043973	30046770	+	1143	protein_coding	chloroplast envelope quinone oxidoreductase homolog && sp|Q9SV68|QORH_ARATH Chloroplast envelope quinone oxidoreductase homolog OS=Arabidopsis thaliana OX=3702 GN=CEQORH PE=1 SV=1 && PF13602:Zinc-binding dehydrogenase	-	-
102606611	11.384	340.941	389.122	9.19623	19.9582	27.7576	247.149	18.9707	3.70462	8.61e-05	0.000931464	LOC102606611	NC_023054.1	7719478	7721706	-	911	protein_coding	glutathione transferase GST 23-like && sp|Q9SR36|GSTU8_ARATH Glutathione S-transferase U8 OS=Arabidopsis thaliana OX=3702 GN=GSTU8 PE=2 SV=1 && PF02798:Glutathione S-transferase, N-terminal domain	-	-
102621353	655.098	351.843	279.956	32.6977	33.929	32.028	428.966	32.8849	3.70442	3.24e-21	6.84e-19	LOC102621353	NW_006257094.1	230183	231548	-	817	protein_coding	thioredoxin-like 3-1%2C chloroplastic%2C transcript variant X1 && sp|Q9FG36|TRL31_ARATH Thioredoxin-like 3-1, chloroplastic OS=Arabidopsis thaliana OX=3702 GN=WCRKC1 PE=2 SV=3 && PF00085:Thioredoxin	-	-
102625016	90.0371	402.389	478.039	1.0218	10.977	62.9883	323.488	24.9957	3.69517	0.00790805	0.0375067	LOC102625016	NC_023047.1	1748333	1749343	-	680	protein_coding	glucan endo-1%2C3-beta-D-glucosidase && - && PF07983:X8 domain	-	-
102608735	7.24436	92.1729	48.4201	0	3.99165	7.47319	49.2791	3.82161	3.69398	0.00150319	0.0100063	LOC102608735	NC_023052.1	4126356	4131301	+	3367	protein_coding	glutamate receptor 2.7-like%2C transcript variant X1 && sp|Q8LGN0|GLR27_ARATH Glutamate receptor 2.7 OS=Arabidopsis thaliana OX=3702 GN=GLR2.7 PE=2 SV=3 && PF00060:Ligand-gated ion channel|PF01094:Receptor family ligand binding region|PF00497:Bacterial extracellular solute-binding proteins, family 3	-	-
102607267	1.03491	52.5286	37.8557	3.06541	2.99373	1.0676	30.4731	2.37558	3.67772	0.00405438	0.0221083	LOC102607267	NC_023052.1	24861744	24866343	-	2474	protein_coding	transketolase%2C chloroplastic-like && sp|Q8RWV0|TKTC1_ARATH Transketolase-1, chloroplastic OS=Arabidopsis thaliana OX=3702 GN=TKL-1 PE=1 SV=1 && PF00456:Transketolase, thiamine diphosphate binding domain|PF02780:Transketolase, C-terminal domain|PF02779:Transketolase, pyrimidine binding domain	-	-
102613031	27.9426	43.6087	72.19	8.17442	1.99582	1.0676	47.9137	3.74595	3.67477	1.31e-05	0.00018657	LOC102613031	NC_023047.1	20584511	20586231	+	1721	protein_coding	uncharacterized LOC102613031 && - && -	-	-
102609775	2.06982	89.1996	26.411	2.04361	3.99165	3.2028	39.2268	3.07935	3.67051	0.00233659	0.0142165	LOC102609775	NC_023052.1	2126478	2130019	-	1977	protein_coding	probable WRKY transcription factor 36%2C transcript variant X1 && sp|A0A3Q7GFB5|WK72A_SOLLC WRKY transcription factor 72A OS=Solanum lycopersicum OX=4081 GN=WRKY72A PE=2 SV=1 && PF03106:WRKY DNA -binding domain	WRKY	WRKY
107174216	189.388	870.191	589.845	82.766	16.9645	29.8928	549.808	43.2078	3.66969	2.27e-08	6.97e-07	LOC107174216	NW_006257092.1	345898	348993	+	1306	protein_coding	peroxidase E5-like && sp|P17180|PER3_ARMRU Peroxidase C3 OS=Armoracia rusticana OX=3704 GN=PRXC3 PE=3 SV=1 && PF00141:Peroxidase	-	-
102624365	50.7106	35.6798	70.4293	3.06541	3.99165	5.33799	52.2732	4.13168	3.667	2.19e-08	6.75e-07	LOC102624365	NC_023047.1	371766	372973	-	506	protein_coding	heavy metal-associated isoprenylated plant protein 47%2C transcript variant X1 && sp|F2VYU4|PIK1_ORYSJ Disease resistance protein Pik-1 OS=Oryza sativa subsp. japonica OX=39947 GN=PIK-1 PE=1 SV=1 && -	-	-
102611011	10.3491	6.93774	34.3343	0	2.99373	1.0676	17.207	1.35378	3.66327	0.00484307	0.025429	LOC102611011	NC_023052.1	2146861	2149640	-	1939	protein_coding	AP2-like ethylene-responsive transcription factor AIL5%2C transcript variant X1 && sp|Q94AN4|AP2L1_ARATH AP2-like ethylene-responsive transcription factor At1g16060 OS=Arabidopsis thaliana OX=3702 GN=At1g16060 PE=2 SV=1 && PF00847:AP2 domain	AP2/ERF-AP2	AP2/ERF->AP2/ERF-AP2
102608445	33.1171	29.7332	15.8466	1.0218	0.997911	4.27039	26.2323	2.0967	3.65876	8.77e-05	0.000946731	LOC102608445	NC_023052.1	26608653	26608958	-	306	protein_coding	protein GLUTAMINE DUMPER 4 && sp|Q8S8A0|GDU4_ARATH Protein GLUTAMINE DUMPER 4 OS=Arabidopsis thaliana OX=3702 GN=GDU4 PE=2 SV=1 && -	-	-
102609085	128.329	711.614	554.63	27.5887	27.9415	55.5151	464.858	37.0151	3.6522	1.12e-09	4.6e-08	LOC102609085	NC_023048.1	21854396	21858170	+	3679	protein_coding	MDIS1-interacting receptor like kinase 2-like%2C transcript variant X1 && sp|Q8VZG8|MIK2_ARATH MDIS1-interacting receptor like kinase 2 OS=Arabidopsis thaliana OX=3702 GN=MIK2 PE=1 SV=3 && PF13855:Leucine rich repeat|PF00069:Protein kinase domain|PF08263:Leucine rich repeat N-terminal domain	-	-
102625424	270.111	973.266	860.117	100.137	27.9415	39.5011	701.165	55.8598	3.64997	2.85e-10	1.33e-08	LOC102625424	NC_023048.1	21630924	21632130	-	1207	protein_coding	protein EXORDIUM-like && sp|O82161|PHI1_TOBAC Protein PHOSPHATE-INDUCED 1 OS=Nicotiana tabacum OX=4097 GN=PHI-1 PE=2 SV=1 && PF04674:Phosphate-induced protein 1 conserved region	-	-
102612944	48.6407	1069.4	609.213	10.218	24.9478	102.489	575.752	45.8851	3.64994	0.0051458	0.0266578	LOC102612944	NW_006257090.1	716838	719598	+	1811	protein_coding	berberine bridge enzyme-like 18 && sp|A6P6W1|CASL2_CANSA Cannabidiolic acid synthase-like 2 OS=Cannabis sativa OX=3483 GN=CBDAS3 PE=2 SV=1 && PF08031:Berberine and berberine like|PF01565:FAD binding domain	-	-
102613917	315.647	2074.39	2549.54	64.3736	107.774	222.061	1646.52	131.403	3.64761	6.57e-05	0.000742247	LOC102613917	NC_023047.1	28372113	28375445	-	3234	protein_coding	putative receptor-like protein kinase At3g47110 && sp|Q9SD62|Y3471_ARATH Putative receptor-like protein kinase At3g47110 OS=Arabidopsis thaliana OX=3702 GN=At3g47110 PE=3 SV=1 && PF13855:Leucine rich repeat|PF08263:Leucine rich repeat N-terminal domain|PF07714:Protein tyrosine kinase	-	-
102613237	184.214	520.331	461.312	14.3052	26.9436	52.3123	388.619	31.1871	3.64191	2.35e-11	1.37e-09	LOC102613237	NW_006257074.1	226556	228480	+	1433	protein_coding	glucan endo-1%2C3-beta-glucosidase%2C acidic-like && sp|Q03773|E13A_SOYBN Glucan endo-1,3-beta-glucosidase OS=Glycine max OX=3847 PE=1 SV=1 && PF00332:Glycosyl hydrolases family 17	-	-
102628526	1.03491	230.928	106.524	12.2616	13.9708	1.0676	112.829	9.1	3.63002	0.00494565	0.0258303	LOC102628526	NC_023049.1	7848558	7854884	+	2054	protein_coding	gibberellin 2-beta-dioxygenase 8%2C transcript variant X3 && sp|O49561|G2OX8_ARATH Gibberellin 2-beta-dioxygenase 8 OS=Arabidopsis thaliana OX=3702 GN=GA2OX8 PE=1 SV=2 && PF14226:non-haem dioxygenase in morphine synthesis N-terminal|PF03171:2OG-Fe(II) oxygenase superfamily	-	-
102618506	126.259	291.385	336.3	16.3488	13.9708	30.9604	251.315	20.4267	3.62527	5.04e-13	3.75e-11	LOC102618506	NC_023048.1	28347625	28350794	-	1924	protein_coding	probable serine/threonine-protein kinase PIX13 && sp|Q9SII6|PIX13_ARATH Probable serine/threonine-protein kinase PIX13 OS=Arabidopsis thaliana OX=3702 GN=PIX13 PE=1 SV=2 && PF07714:Protein tyrosine kinase	-	-
102611864	178.004	522.313	391.763	9.19623	49.8956	29.8928	364.027	29.6615	3.6166	1.4e-09	5.65e-08	LOC102611864	NC_023049.1	3104387	3107350	-	2778	protein_coding	arogenate dehydrogenase 1%2C chloroplastic && sp|Q944B6|TYRA1_ARATH Arogenate dehydrogenase 1, chloroplastic OS=Arabidopsis thaliana OX=3702 GN=TYRAAT1 PE=1 SV=1 && PF02153:Prephenate dehydrogenase	-	-
102627716	20.6982	136.773	197.202	2.04361	9.97911	17.0816	118.224	9.70143	3.61068	6.08e-05	0.000692557	LOC102627716	NC_023054.1	15014787	15016976	+	1615	protein_coding	85/88 kDa calcium-independent phospholipase A2-like && - && PF12796:Ankyrin repeats (3 copies)	-	-
102626219	5527.45	4071.46	4027.67	260.56	424.112	440.918	4542.2	375.197	3.59775	3.78e-45	4.56e-42	LOC102626219	NC_023052.1	3696561	3698361	+	1292	protein_coding	probable WRKY transcription factor 40 && sp|Q9SAH7|WRK40_ARATH Probable WRKY transcription factor 40 OS=Arabidopsis thaliana OX=3702 GN=WRKY40 PE=1 SV=1 && PF03106:WRKY DNA -binding domain	WRKY	WRKY
102612660	310.473	1429.18	1662.13	195.164	45.9039	40.5687	1133.93	93.879	3.59432	0.000132094	0.00132809	LOC102612660	NC_023049.1	4652710	4657990	-	4043	protein_coding	subtilisin-like protease SBT1.8%2C transcript variant X2 && sp|Q9ZUF6|SBT18_ARATH Subtilisin-like protease SBT1.8 OS=Arabidopsis thaliana OX=3702 GN=SBT1.8 PE=1 SV=1 && PF17766:Fibronectin type-III domain|PF00082:Subtilase family|PF05922:Peptidase inhibitor I9|PF02225:PA domain	-	-
102628875	7.24436	45.5909	45.779	7.15262	0.997911	0	32.8714	2.71684	3.59387	0.00348429	0.0195818	LOC102628875	NC_023047.1	4551460	4553010	-	1174	protein_coding	probable xyloglucan endotransglucosylase/hydrolase protein 8 && sp|Q8L9A9|XTH8_ARATH Probable xyloglucan endotransglucosylase/hydrolase protein 8 OS=Arabidopsis thaliana OX=3702 GN=XTH8 PE=2 SV=2 && PF06955:Xyloglucan endo-transglycosylase (XET) C-terminus|PF00722:Glycosyl hydrolases family 16	-	-
102613299	5.17455	40.6354	28.1717	4.08721	0.997911	1.0676	24.6605	2.05091	3.58741	0.00158214	0.0104389	LOC102613299	NC_023052.1	28708669	28710670	+	746	lncRNA	uncharacterized LOC102613299 && - && -	-	-
102618105	62.0946	22.7954	48.4201	0	9.97911	1.0676	44.4367	3.68224	3.58326	0.000971176	0.00698469	LOC102618105	NC_023047.1	27157252	27158486	-	1035	protein_coding	transcription factor MYB58-like && sp|Q9SA47|MYB58_ARATH Transcription factor MYB58 OS=Arabidopsis thaliana OX=3702 GN=MYB58 PE=2 SV=1 && PF00249:Myb-like DNA-binding domain	MYB-related	MYB->MYB-related
102628772	23.8029	15.8577	9.68402	1.0218	0.997911	2.1352	16.4482	1.38497	3.57536	0.000898495	0.00654648	LOC102628772	NC_023046.1	22669706	22671537	+	1687	protein_coding	UDP-glycosyltransferase 88B1-like && sp|Q6VAA7|U88B1_STERE UDP-glycosyltransferase 88B1 OS=Stevia rebaudiana OX=55670 GN=UGT88B1 PE=2 SV=1 && PF00201:UDP-glucoronosyl and UDP-glucosyl transferase	-	-
102622667	1151.85	3615.56	3363.88	173.707	348.271	164.41	2710.43	228.796	3.5661	8.68e-15	8.58e-13	LOC102622667	NC_023050.1	18648269	18649857	+	1589	protein_coding	aspartic proteinase CDR1-like && sp|Q6XBF8|CDR1_ARATH Aspartic proteinase CDR1 OS=Arabidopsis thaliana OX=3702 GN=CDR1 PE=1 SV=1 && PF14543:Xylanase inhibitor N-terminal|PF14541:Xylanase inhibitor C-terminal	-	-
102629597	13.4538	51.5375	32.5735	0	3.99165	4.27039	32.5216	2.75401	3.56521	0.000373325	0.00318963	LOC102629597	NC_023052.1	8021252	8023804	-	2553	protein_coding	UDP-glycosyltransferase 89A2-like && sp|Q9LZD8|U89A2_ARATH UDP-glycosyltransferase 89A2 OS=Arabidopsis thaliana OX=3702 GN=UGT89A2 PE=2 SV=1 && PF00201:UDP-glucoronosyl and UDP-glucosyl transferase	-	-
102611953	27.9426	1203.2	596.008	22.4797	32.9311	99.2867	609.051	51.5658	3.56248	0.00596137	0.0299198	LOC102611953	NW_006257121.1	364703	368415	-	2577	protein_coding	cytochrome P450 CYP736A12-like%2C transcript variant X2 && sp|A0A068Q5V6|C7150_PRUMU Cytochrome P450 71AU50 OS=Prunus mume OX=102107 GN=CYP71AU50 PE=2 SV=1 && PF00067:Cytochrome P450	-	-
102620072	111.77	359.772	268.512	5.10902	30.9353	26.69	246.684	20.9114	3.56061	3.82e-08	1.11e-06	LOC102620072	NC_023049.1	7571126	7574514	-	3389	protein_coding	receptor-like protein EIX2 && sp|Q6JN47|EIX1_SOLLC Receptor-like protein EIX1 OS=Solanum lycopersicum OX=4081 GN=EIX1 PE=2 SV=2 && PF13855:Leucine rich repeat|PF08263:Leucine rich repeat N-terminal domain	-	-
102620357	4.13964	30.7243	38.7361	2.04361	0	4.27039	24.5333	2.10467	3.55743	0.00433201	0.0233379	LOC102620357	NC_023050.1	7353538	7355328	-	1560	protein_coding	CASP-like protein 4A4 && sp|Q3EA54|CSPLL_ARATH CASP-like protein 4A4 OS=Arabidopsis thaliana OX=3702 GN=At4g11655 PE=2 SV=1 && PF04535:Domain of unknown function (DUF588)	-	-
102607618	11.384	16.8488	32.5735	2.04361	0	3.2028	20.2688	1.7488	3.55351	0.00115747	0.00808889	LOC102607618	NW_006257087.1	909768	916924	+	3264	protein_coding	meiosis-specific protein ASY3%2C transcript variant X3 && sp|Q0WR66|ASY3_ARATH Meiosis-specific protein ASY3 OS=Arabidopsis thaliana OX=3702 GN=ASY3 PE=1 SV=1 && -	-	-
102626758	344.625	123.888	140.859	16.3488	8.9812	26.69	203.124	17.34	3.55328	5.01e-10	2.23e-08	LOC102626758	NC_023047.1	27371190	27373535	-	1391	protein_coding	chaperone protein dnaJ C76%2C chloroplastic-like && sp|Q9FMX6|DJC76_ARATH Chaperone protein dnaJ C76, chloroplastic OS=Arabidopsis thaliana OX=3702 GN=DJC76 PE=2 SV=1 && PF00226:DnaJ domain|PF13370:4Fe-4S single cluster domain of Ferredoxin I	-	-
102612638	2.06982	41.6265	65.1471	3.06541	1.99582	4.27039	36.2811	3.11054	3.54961	0.00220195	0.0135568	LOC102612638	NW_006257090.1	693446	696179	+	1810	protein_coding	berberine bridge enzyme-like 18 && sp|Q9SVG5|BBE18_ARATH Berberine bridge enzyme-like 18 OS=Arabidopsis thaliana OX=3702 GN=At4g20820 PE=3 SV=1 && PF01565:FAD binding domain|PF08031:Berberine and berberine like	-	-
102607670	153.167	190.292	161.107	14.3052	14.9687	13.8788	168.189	14.3842	3.54675	6.85e-25	2.07e-22	LOC102607670	NC_023052.1	29173291	29179806	+	1245	protein_coding	zinc finger protein ZAT9-like && sp|Q9SLD4|ZAT11_ARATH Zinc finger protein ZAT11 OS=Arabidopsis thaliana OX=3702 GN=ZAT11 PE=2 SV=1 && PF13912:C2H2-type zinc finger	C2H2	C2H2
102612748	42.4313	73.3419	75.7114	6.13082	5.98747	4.27039	63.8282	5.46289	3.54491	1.14e-09	4.69e-08	LOC102612748	NC_023048.1	25815754	25819138	+	2264	protein_coding	protein CYPRO4 && sp|P40781|CYPR4_CYNCA Protein CYPRO4 OS=Cynara cardunculus OX=4265 GN=CYPRO4 PE=2 SV=1 && PF08553:VID27 C-terminal WD40-like domain	-	-
102625596	56.92	135.782	150.543	12.2616	11.9749	5.33799	114.415	9.85819	3.53366	8.77e-10	3.71e-08	LOC102625596	NC_023048.1	23151825	23155549	+	1846	protein_coding	amino acid permease 3 && sp|Q39134|AAP3_ARATH Amino acid permease 3 OS=Arabidopsis thaliana OX=3702 GN=AAP3 PE=1 SV=2 && PF01490:Transmembrane amino acid transporter protein	-	-
102621683	14.4887	27.751	52.8219	7.15262	0	1.0676	31.6872	2.74007	3.53301	0.00188436	0.0119957	LOC102621683	NC_023050.1	31440881	31443072	-	1779	protein_coding	myb-like protein V%2C transcript variant X1 && sp|F4IDQ5|JASON_ARATH Protein JASON OS=Arabidopsis thaliana OX=3702 GN=JASON PE=2 SV=1 && -	-	-
102628871	3880.91	714.588	908.537	130.791	180.622	166.545	1834.68	159.319	3.5254	8.45e-10	3.59e-08	LOC102628871	NC_023053.1	22224219	22226519	+	1726	protein_coding	probable protein phosphatase 2C 25 && sp|O80871|P2C25_ARATH Probable protein phosphatase 2C 25 OS=Arabidopsis thaliana OX=3702 GN=At2g30020 PE=1 SV=1 && PF00481:Protein phosphatase 2C	-	-
107174686	251.483	652.148	938.47	14.3052	54.8851	91.8135	614.034	53.6679	3.51735	3.9e-08	1.13e-06	LOC107174686	NW_006257116.1	164278	167637	-	3304	protein_coding	MDIS1-interacting receptor like kinase 2-like && sp|Q9LP24|Y1571_ARATH Probable leucine-rich repeat receptor-like protein kinase At1g35710 OS=Arabidopsis thaliana OX=3702 GN=At1g35710 PE=1 SV=1 && PF13855:Leucine rich repeat	-	-
102626798	28.9775	63.4308	72.19	9.19623	0.997911	4.27039	54.8661	4.82151	3.51234	7.92e-06	0.000121727	LOC102626798	NC_023050.1	9001553	9005005	+	2302	protein_coding	replication protein A 70 kDa DNA-binding subunit B && sp|Q9SD82|RFA1B_ARATH Replication protein A 70 kDa DNA-binding subunit B OS=Arabidopsis thaliana OX=3702 GN=RPA1B PE=3 SV=1 && PF08646:Replication factor-A C terminal domain|PF01336:OB-fold nucleic acid binding domain|PF16900:Replication protein A OB domain|PF04057:Replication factor-A protein 1, N-terminal domain	-	-
102577955	1145.64	2336.04	2153.37	290.192	89.812	114.233	1878.35	164.746	3.51115	3.07e-14	2.78e-12	LOC102577955	NC_023047.1	4040781	4043603	+	1683	protein_coding	sugar carrier protein C && sp|P23586|STP1_ARATH Sugar transport protein 1 OS=Arabidopsis thaliana OX=3702 GN=STP1 PE=1 SV=2 && PF00083:Sugar (and other) transporter	-	-
102623199	17.5935	45.5909	53.7023	8.17442	0	2.1352	38.9622	3.43654	3.50544	0.000641421	0.0049861	LOC102623199	NC_023053.1	1749551	1753296	+	2898	protein_coding	uncharacterized LOC102623199 && - && -	-	-
102608357	438.802	893.978	826.663	120.573	25.9457	43.7715	719.814	63.43	3.5045	7.47e-11	3.85e-09	LOC102608357	NC_023052.1	12322478	12323344	+	652	protein_coding	sugar carrier protein C-like && sp|Q41144|STC_RICCO Sugar carrier protein C OS=Ricinus communis OX=3988 GN=STC PE=2 SV=1 && PF00083:Sugar (and other) transporter	-	-
102627688	26.9076	35.6798	18.4877	4.08721	2.99373	0	27.025	2.36032	3.50298	0.000148968	0.00147333	LOC102627688	NC_023052.1	24772411	24774220	-	1032	protein_coding	methylesterase 1-like && sp|Q8S8S9|MES1_ARATH Methylesterase 1 OS=Arabidopsis thaliana OX=3702 GN=MES1 PE=1 SV=1 && PF12697:Alpha/beta hydrolase family	-	-
102618391	14.4887	16.8488	27.2913	0	0.997911	4.27039	19.543	1.7561	3.49676	0.00148317	0.00990008	LOC102618391	NC_023047.1	22139786	22144951	-	2015	protein_coding	mitotic checkpoint serine/threonine-protein kinase BUB1%2C transcript variant X1 && sp|F4IVI0|BUB1_ARATH Mitotic checkpoint serine/threonine-protein kinase BUB1 OS=Arabidopsis thaliana OX=3702 GN=BUB1 PE=1 SV=1 && PF00069:Protein kinase domain|PF08311:Mad3/BUB1 homology region 1	-	-
112497621	21.7331	24.7777	23.7699	0	0.997911	5.33799	23.4269	2.11197	3.49094	0.000674389	0.0051959	LOC112497621	NC_023048.1	8460348	8461181	+	834	protein_coding	receptor-like protein 6 && sp|Q9SVN2|RLP47_ARATH Receptor-like protein 47 OS=Arabidopsis thaliana OX=3702 GN=RLP47 PE=3 SV=2 && PF13855:Leucine rich repeat	-	-
102628172	404.65	945.515	165.509	55.1774	3.99165	75.7995	505.225	44.9895	3.48977	0.00251135	0.0150771	LOC102628172	NC_023053.1	523088	524553	+	1211	protein_coding	endochitinase-like && sp|Q41596|CHI1_THECC Endochitinase 1 OS=Theobroma cacao OX=3641 GN=CHIA1 PE=2 SV=1 && PF00187:Chitin recognition protein|PF00182:Chitinase class I	-	-
102624182	9.31418	56.4931	50.1808	2.04361	2.99373	5.33799	38.6627	3.45844	3.48956	0.000173212	0.00167113	LOC102624182	NC_023047.1	15319278	15336015	+	3905	protein_coding	uncharacterized LOC102624182 && - && -	-	-
102621920	31263.6	13638.6	8645.19	882.838	2128.54	1763.67	17849.1	1591.69	3.4872	3.13e-13	2.44e-11	LOC102621920	NC_023047.1	11291806	11292801	-	803	protein_coding	light-regulated protein 1%2C chloroplastic && sp|Q96500|LIRP1_ARATH Light-regulated protein 1, chloroplastic OS=Arabidopsis thaliana OX=3702 GN=LIR1 PE=1 SV=1 && PF07207:Light regulated protein Lir1	-	-
102617267	15.5236	60.4575	39.6165	5.10902	0.997911	4.27039	38.5325	3.45911	3.48413	6.95e-05	0.000782552	LOC102617267	NC_023048.1	23128625	23132874	+	1956	protein_coding	cyclin-A1-1 && sp|Q9C6Y3|CCA11_ARATH Cyclin-A1-1 OS=Arabidopsis thaliana OX=3702 GN=CYCA1-1 PE=1 SV=1 && PF00134:Cyclin, N-terminal domain|PF02984:Cyclin, C-terminal domain	-	-
107175711	28.9775	8.91996	7.92329	3.06541	0	1.0676	15.2736	1.37767	3.47052	0.00695302	0.0337507	LOC107175711	NC_023047.1	15897454	15897723	-	234	lncRNA	uncharacterized LOC107175711 && - && -	-	-
102614931	13.4538	39.6443	61.6256	2.04361	1.99582	6.40559	38.2412	3.48167	3.46929	0.000119159	0.00121777	LOC102614931	NC_023050.1	12365610	12373951	-	3963	protein_coding	MDIS1-interacting receptor like kinase 2-like && - && PF13855:Leucine rich repeat|PF08263:Leucine rich repeat N-terminal domain	-	-
102610198	892.092	126.862	130.294	22.4797	26.9436	54.4475	383.083	34.6236	3.46843	5.01e-06	8.17e-05	LOC102610198	NC_023052.1	30522046	30524292	+	1686	protein_coding	dehydration-responsive element-binding protein 2A && sp|Q8LFR2|DRE2C_ARATH Dehydration-responsive element-binding protein 2C OS=Arabidopsis thaliana OX=3702 GN=DREB2C PE=2 SV=2 && PF00847:AP2 domain	AP2/ERF-ERF	AP2/ERF->AP2/ERF-ERF
102630064	220.436	791.894	841.63	39.8503	49.8956	77.9347	617.986	55.8935	3.46801	1.32e-11	7.96e-10	LOC102630064	NC_023052.1	5710783	5713627	-	2437	protein_coding	high affinity nitrate transporter 2.5 && sp|Q9LPV5|NRT25_ARATH High affinity nitrate transporter 2.5 OS=Arabidopsis thaliana OX=3702 GN=NRT2.5 PE=1 SV=1 && -	-	-
107175398	13.4538	30.7243	23.7699	6.13082	0	0	22.6493	2.04361	3.46738	0.00802099	0.0379513	LOC107175398	NW_006258586.1	89	1030	-	656	protein_coding	probable LRR receptor-like serine/threonine-protein kinase At1g53440 && sp|C0LGG9|Y5344_ARATH Probable LRR receptor-like serine/threonine-protein kinase At1g53440 OS=Arabidopsis thaliana OX=3702 GN=At1g53440 PE=2 SV=2 && PF07714:Protein tyrosine kinase	-	-
102629987	28.9775	78.2974	154.064	4.08721	9.97911	9.60839	87.113	7.89157	3.46684	2.94e-06	5.16e-05	LOC102629987	NC_023053.1	12536084	12538685	+	2540	protein_coding	berberine bridge enzyme-like 18 && sp|A6P6V9|CBDAS_CANSA Cannabidiolic acid synthase OS=Cannabis sativa OX=3483 GN=CBDAS PE=1 SV=1 && PF08031:Berberine and berberine like|PF01565:FAD binding domain	-	-
102621823	583.689	1287.45	1007.14	86.8533	71.8496	102.489	959.425	87.0641	3.46296	3.64e-25	1.15e-22	LOC102621823	NC_023047.1	1166904	1169799	+	2239	protein_coding	probable WRKY transcription factor 31 && sp|Q9C519|WRKY6_ARATH WRKY transcription factor 6 OS=Arabidopsis thaliana OX=3702 GN=WRKY6 PE=1 SV=1 && PF03106:WRKY DNA -binding domain	WRKY	WRKY
102606911	368.428	118.933	109.165	37.8067	6.98538	9.60839	198.842	18.1335	3.45389	2.77e-06	4.92e-05	LOC102606911	NC_023047.1	2960768	2961439	+	672	protein_coding	glutaredoxin-C9 && sp|Q9SGP6|GRXC9_ARATH Glutaredoxin-C9 OS=Arabidopsis thaliana OX=3702 GN=GRXC9 PE=1 SV=1 && PF00462:Glutaredoxin	-	-
102624128	12.4189	72.3508	38.7361	1.0218	5.98747	4.27039	41.1686	3.75989	3.45194	0.000225477	0.0020891	LOC102624128	NC_023051.1	10161145	10162078	+	761	lncRNA	uncharacterized LOC102624128 && - && -	-	-
102607557	753.414	377.611	384.72	65.3954	50.8935	23.4872	505.248	46.592	3.43681	9.93e-15	9.72e-13	LOC102607557	NC_023052.1	1158432	1162120	+	1872	protein_coding	zinc finger protein CONSTANS-LIKE 14-like && sp|Q9C7E8|COL15_ARATH Zinc finger protein CONSTANS-LIKE 15 OS=Arabidopsis thaliana OX=3702 GN=COL15 PE=1 SV=1 && PF06203:CCT motif|PF00643:B-box zinc finger	C2C2-CO-like	C2C2->C2C2-CO-like
102621138	11.384	16.8488	15.8466	3.06541	0.997911	0	14.6931	1.35444	3.42983	0.0026382	0.0157171	LOC102621138	NC_023046.1	10462238	10466210	-	3695	protein_coding	putative receptor-like protein kinase At3g47110%2C transcript variant X1 && sp|Q9SD62|Y3471_ARATH Putative receptor-like protein kinase At3g47110 OS=Arabidopsis thaliana OX=3702 GN=At3g47110 PE=3 SV=1 && PF13855:Leucine rich repeat|PF00069:Protein kinase domain|PF08263:Leucine rich repeat N-terminal domain	-	-
112495562	3.10473	36.6709	59.8649	0	4.98956	4.27039	33.2135	3.08665	3.4298	0.0068452	0.0333915	LOC112495562	NC_023049.1	1390658	1395642	-	3470	protein_coding	glutamate receptor 2.8-like && sp|Q8LGN0|GLR27_ARATH Glutamate receptor 2.7 OS=Arabidopsis thaliana OX=3702 GN=GLR2.7 PE=2 SV=3 && PF00497:Bacterial extracellular solute-binding proteins, family 3|PF01094:Receptor family ligand binding region|PF00060:Ligand-gated ion channel	-	-
102615319	1878.36	1117.97	888.289	145.096	110.768	104.625	1294.87	120.163	3.42926	4.31e-26	1.56e-23	LOC102615319	NC_023049.1	19099734	19102911	+	2067	protein_coding	protein NRT1/ PTR FAMILY 1.2%2C transcript variant X1 && sp|Q9M817|PTR6_ARATH Protein NRT1/ PTR FAMILY 1.2 OS=Arabidopsis thaliana OX=3702 GN=NPF1.2 PE=1 SV=1 && PF00854:POT family	-	-
102629406	4037.18	2860.33	1990.51	193.121	346.275	287.184	2962.67	275.527	3.42642	2.33e-26	9.04e-24	LOC102629406	NC_023052.1	9625113	9627151	+	1410	protein_coding	chaperone protein dnaJ C76%2C chloroplastic && sp|Q9FMX6|DJC76_ARATH Chaperone protein dnaJ C76, chloroplastic OS=Arabidopsis thaliana OX=3702 GN=DJC76 PE=2 SV=1 && PF13370:4Fe-4S single cluster domain of Ferredoxin I|PF00226:DnaJ domain	-	-
102616405	38.2916	140.737	118.849	9.19623	8.9812	9.60839	99.2927	9.26194	3.42373	3.32e-08	9.85e-07	LOC102616405	NC_023051.1	15604771	15611436	-	3481	protein_coding	kinesin-like protein KIN-5C && sp|P82266|KN5C_ARATH Kinesin-like protein KIN-5C OS=Arabidopsis thaliana OX=3702 GN=KIN5C PE=2 SV=2 && PF00225:Kinesin motor domain	-	-
107178348	34.152	23.7866	19.368	0	3.99165	3.2028	25.7689	2.39815	3.42353	0.000223573	0.00207589	LOC107178348	NC_023053.1	21666054	21669231	+	2967	protein_coding	UDP-glucose iridoid glucosyltransferase-like && sp|U3UA11|UGT7_CATRO UDP-glucose iridoid glucosyltransferase OS=Catharanthus roseus OX=4058 GN=UGT76A2 PE=1 SV=1 && -	-	-
102618995	6.20946	154.613	101.242	14.3052	6.98538	3.2028	87.3547	8.16447	3.41814	0.000784188	0.00585702	LOC102618995	NC_023049.1	1377014	1379234	-	1925	protein_coding	cytochrome P450 81D1-like && sp|W8JMU7|CYQ32_CATRO Cytochrome P450 81Q32 OS=Catharanthus roseus OX=4058 GN=CYP81Q32 PE=2 SV=1 && PF00067:Cytochrome P450	-	-
102622413	102.456	290.394	325.735	8.17442	23.9499	35.2308	239.528	22.4517	3.41767	1.66e-08	5.29e-07	LOC102622413	NC_023054.1	1869484	1870415	+	840	protein_coding	major allergen Pru ar 1-like && sp|A0A024B4E4|FRA17_FRAAN Major strawberry allergen Fra a 1.07 OS=Fragaria ananassa OX=3747 GN=Fra a 1.07 PE=1 SV=1 && PF00407:Pathogenesis-related protein Bet v I family	-	-
102616433	140.748	34.6887	31.6932	8.17442	6.98538	4.27039	69.0432	6.47673	3.40977	1.67e-05	0.000230747	LOC102616433	NC_023047.1	1087546	1089195	-	1086	protein_coding	chaperonin-like RBCX protein 1%2C chloroplastic%2C transcript variant X2 && sp|Q94AU9|RBCX1_ARATH Chaperonin-like RBCX protein 1, chloroplastic OS=Arabidopsis thaliana OX=3702 GN=RBCX1 PE=1 SV=1 && PF02341:RbcX protein	-	-
102612576	87.9673	357.789	342.462	7.15262	31.9332	35.2308	262.74	24.7722	3.4079	4.18e-07	9.34e-06	LOC102612576	NC_023051.1	4323273	4326658	+	1179	protein_coding	glutathione S-transferase L3-like && sp|Q9LZ06|GSTL3_ARATH Glutathione S-transferase L3 OS=Arabidopsis thaliana OX=3702 GN=GSTL3 PE=2 SV=1 && PF13410:Glutathione S-transferase, C-terminal domain|PF13417:Glutathione S-transferase, N-terminal domain	-	-
107174505	19.6633	92.1729	52.8219	10.218	0	5.33799	54.886	5.18534	3.40713	0.000709998	0.00541078	LOC107174505	NW_006257097.1	601163	602781	-	1576	protein_coding	scopoletin glucosyltransferase-like && sp|Q9AT54|SCGT_TOBAC Scopoletin glucosyltransferase OS=Nicotiana tabacum OX=4097 GN=TOGT1 PE=1 SV=1 && PF00201:UDP-glucoronosyl and UDP-glucosyl transferase	-	-
102621522	38.2916	70.3685	108.285	11.2398	3.99165	5.33799	72.3151	6.85649	3.4008	2.9e-07	6.74e-06	LOC102621522	NC_023047.1	1664968	1670458	-	2961	protein_coding	DNA replication licensing factor MCM3 && sp|B8AZ99|MCM3_ORYSI DNA replication licensing factor MCM3 OS=Oryza sativa subsp. indica OX=39946 GN=MCM3 PE=3 SV=1 && PF17207:MCM OB domain|PF17855:MCM AAA-lid domain|PF00493:MCM P-loop domain|PF14551:MCM N-terminal domain	-	-
107178188	6.20946	34.6887	13.2055	2.04361	1.99582	1.0676	18.0346	1.70234	3.40016	0.00259267	0.015484	LOC107178188	NC_023053.1	11733922	11735643	-	1262	pseudogene	- && sp|Q9SD53|Y3720_ARATH UPF0481 protein At3g47200 OS=Arabidopsis thaliana OX=3702 GN=At3g47200 PE=2 SV=1 && PF03140:Plant protein of unknown function	-	-
102617912	249.413	1396.47	960.479	53.1338	98.7932	95.0163	868.787	82.3144	3.39995	9.24e-10	3.88e-08	LOC102617912	NC_023054.1	6876622	6897285	-	2008	protein_coding	protein NRT1/ PTR FAMILY 5.2-like && sp|Q9FNL7|PTR3_ARATH Protein NRT1/ PTR FAMILY 5.2 OS=Arabidopsis thaliana OX=3702 GN=NPF5.2 PE=2 SV=1 && PF00854:POT family	-	-
102625456	186.284	42.6176	74.8311	3.06541	6.98538	19.2168	101.244	9.75585	3.37968	2.05e-05	0.00027581	LOC102625456	NC_023050.1	33254512	33255688	+	1177	protein_coding	EID1-like F-box protein 3 && sp|Q93ZT5|EDL3_ARATH EID1-like F-box protein 3 OS=Arabidopsis thaliana OX=3702 GN=EDL3 PE=2 SV=1 && -	-	-
102613661	1492.34	4852.46	4683.55	188.012	311.348	561.557	3676.11	353.639	3.3781	1.23e-11	7.45e-10	LOC102613661	NC_023049.1	17732114	17733672	+	1323	protein_coding	uclacyanin 1 && sp|O82081|UCC1_ARATH Uclacyanin 1 OS=Arabidopsis thaliana OX=3702 GN=UCC1 PE=1 SV=1 && PF02298:Plastocyanin-like domain	-	-
102614431	77.6182	427.167	329.257	16.3488	27.9415	36.2984	278.014	26.8629	3.37273	5.26e-08	1.47e-06	LOC102614431	NW_006257204.1	5530	10840	+	1444	protein_coding	coumarin 8-geranyltransferase 1b%2C chloroplastic-like && sp|A0A077K9K6|CGT1B_CITLI Coumarin 8-geranyltransferase 1b, chloroplastic OS=Citrus limon OX=2708 GN=Cl-PT1b PE=1 SV=1 && PF01040:UbiA prenyltransferase family	-	-
102621871	55.8851	171.461	219.211	30.6541	3.99165	8.54079	148.853	14.3955	3.37075	1.36e-05	0.000192831	LOC102621871	NC_023050.1	34664549	34668829	+	3839	protein_coding	cellulose synthase-like protein D5 && sp|Q9SRW9|CSLD5_ARATH Cellulose synthase-like protein D5 OS=Arabidopsis thaliana OX=3702 GN=CSLD5 PE=2 SV=1 && PF14570:RING/Ubox like zinc-binding domain|PF03552:Cellulose synthase	-	-
102621418	31.0473	48.5642	99.4813	15.327	0.997911	1.0676	59.6976	5.79752	3.36359	0.00100599	0.00719933	LOC102621418	NC_023052.1	32017628	32020778	+	1977	protein_coding	protein FIZZY-RELATED 3 && sp|Q8LPL5|FZR3_ARATH Protein FIZZY-RELATED 3 OS=Arabidopsis thaliana OX=3702 GN=FZR3 PE=1 SV=1 && -	-	-
102621120	45.536	250.75	208.647	36.7849	4.98956	7.47319	168.311	16.4159	3.35786	6.35e-05	0.000719492	LOC102621120	NC_023050.1	25530112	25531553	+	1442	protein_coding	calmodulin-like protein 3 && sp|Q9SRR7|CML3_ARATH Calmodulin-like protein 3 OS=Arabidopsis thaliana OX=3702 GN=CML3 PE=2 SV=1 && PF13499:EF-hand domain pair	-	-
107178903	9.31418	82.2618	66.9078	5.10902	3.99165	6.40559	52.8279	5.16875	3.35698	0.000155096	0.0015241	LOC107178903	NW_006257083.1	978050	978901	+	852	protein_coding	receptor-like protein 1 && sp|Q9LNV9|RLP1_ARATH Receptor-like protein 1 OS=Arabidopsis thaliana OX=3702 GN=RLP1 PE=2 SV=2 && PF13855:Leucine rich repeat	-	-
112495597	4.13964	70.3685	51.0612	1.0218	6.98538	4.27039	41.8565	4.09253	3.35356	0.00238882	0.0144796	LOC112495597	NC_023054.1	4727043	4727794	+	665	lncRNA	uncharacterized LOC112495597 && - && -	-	-
102631040	68.304	329.047	133.816	2.04361	15.9666	34.1632	177.056	17.3911	3.3501	8.1e-05	0.000888873	LOC102631040	NC_023049.1	506218	507897	+	1354	protein_coding	class V chitinase-like && sp|O81862|CHIC_ARATH Class V chitinase OS=Arabidopsis thaliana OX=3702 GN=ChiC PE=1 SV=1 && PF00704:Glycosyl hydrolases family 18	-	-
102621198	227.68	616.468	450.747	33.7195	54.8851	38.4335	431.632	42.3461	3.34882	2.57e-15	2.77e-13	LOC102621198	NC_023050.1	24755481	24759726	-	3270	protein_coding	uncharacterized LOC102621198 && sp|Q9S9M5|WAKLA_ARATH Wall-associated receptor kinase-like 1 OS=Arabidopsis thaliana OX=3702 GN=WAKL1 PE=2 SV=1 && PF18052:Rx N-terminal domain|PF07714:Protein tyrosine kinase	-	-
102619347	7.24436	32.7065	22.8895	5.10902	0	1.0676	20.9468	2.05887	3.3483	0.00583299	0.0294318	LOC102619347	NC_023047.1	2662141	2662879	-	565	protein_coding	hypothetical protein && sp|O82275|TAX1_ARATH Signaling peptide TAXIMIN 1 OS=Arabidopsis thaliana OX=3702 GN=TAX1 PE=2 SV=2 && -	-	-
102627877	11.384	82.2618	106.524	3.06541	4.98956	11.7436	66.7234	6.59952	3.34368	0.000240598	0.00220289	LOC102627877	NC_023053.1	70312	73283	-	2642	protein_coding	probable L-type lectin-domain containing receptor kinase S.5%2C transcript variant X1 && sp|Q9FG33|LRKS5_ARATH Probable L-type lectin-domain containing receptor kinase S.5 OS=Arabidopsis thaliana OX=3702 GN=LECRKS5 PE=2 SV=1 && PF07714:Protein tyrosine kinase|PF00139:Legume lectin domain	-	-
102624964	3.10473	51.5375	50.1808	1.0218	2.99373	6.40559	34.941	3.47371	3.33722	0.00360974	0.0201668	LOC102624964	NW_006257116.1	398466	402147	-	1993	protein_coding	hypothetical protein%2C transcript variant X1 && - && -	-	-
102618255	123.154	335.985	241.22	36.7849	23.9499	8.54079	233.453	23.0919	3.33549	4.83e-09	1.73e-07	LOC102618255	NC_023051.1	17739695	17740789	+	640	protein_coding	gibberellin-regulated protein 5 && sp|Q84J95|GASA5_ARATH Gibberellin-regulated protein 5 OS=Arabidopsis thaliana OX=3702 GN=GASA5 PE=2 SV=1 && -	-	-
102621016	178.004	335.985	325.735	20.4361	32.9311	29.8928	279.908	27.7533	3.33474	2.76e-18	4.32e-16	LOC102621016	NC_023051.1	10036479	10081003	-	4261	protein_coding	probable LRR receptor-like serine/threonine-protein kinase At3g47570%2C transcript variant X3 && sp|C0LGP4|Y3475_ARATH Probable LRR receptor-like serine/threonine-protein kinase At3g47570 OS=Arabidopsis thaliana OX=3702 GN=At3g47570 PE=2 SV=1 && PF13855:Leucine rich repeat|PF07714:Protein tyrosine kinase	-	-
102622258	8532.83	505.464	1067	492.509	312.346	200.709	3368.43	335.188	3.32898	0.00431984	0.0232781	LOC102622258	NC_023049.1	13380952	13382870	+	1919	protein_coding	protein ALP1-like && sp|Q9M2U3|ALPL_ARATH Protein ALP1-like OS=Arabidopsis thaliana OX=3702 GN=At3g55350 PE=2 SV=1 && PF13359:DDE superfamily endonuclease	-	-
102622420	13.4538	9.91106	7.92329	1.0218	0	2.1352	10.4294	1.05233	3.32674	0.00931014	0.0426394	LOC102622420	NC_023047.1	8599277	8601916	+	2640	protein_coding	nuclear poly(A) polymerase 1-like && sp|Q9LMT2|PAPS1_ARATH Nuclear poly(A) polymerase 1 OS=Arabidopsis thaliana OX=3702 GN=PAPS1 PE=1 SV=1 && PF04926:Poly(A) polymerase predicted RNA binding domain|PF01909:Nucleotidyltransferase domain|PF04928:Poly(A) polymerase central domain	-	-
102611366	32.0822	268.59	154.944	4.08721	14.9687	26.69	151.872	15.2486	3.31842	6.56e-05	0.000740945	LOC102611366	NC_023048.1	26290448	26292286	+	1272	protein_coding	hypothetical protein && - && PF03350:Uncharacterized protein family, UPF0114	-	-
102627475	94.1767	190.292	223.613	5.10902	11.9749	34.1632	169.361	17.0824	3.31443	5.1e-07	1.11e-05	LOC102627475	NC_023046.1	4911859	4913716	-	1652	protein_coding	UDP-glucose iridoid glucosyltransferase-like && sp|U3UA11|UGT7_CATRO UDP-glucose iridoid glucosyltransferase OS=Catharanthus roseus OX=4058 GN=UGT76A2 PE=1 SV=1 && PF00201:UDP-glucoronosyl and UDP-glucosyl transferase	-	-
102630457	18.6284	5.94664	6.16256	1.0218	0.997911	1.0676	10.2459	1.0291	3.31132	0.0108181	0.0478414	LOC102630457	NC_023051.1	15903156	15904472	-	1317	protein_coding	putative UPF0481 protein At3g02645 && sp|Q9SD53|Y3720_ARATH UPF0481 protein At3g47200 OS=Arabidopsis thaliana OX=3702 GN=At3g47200 PE=2 SV=1 && PF03140:Plant protein of unknown function	-	-
102612467	452.255	1815.71	1305.58	240.124	72.8475	46.9743	1191.18	119.982	3.3113	1.92e-07	4.69e-06	LOC102612467	NC_023050.1	4104575	4106453	-	1484	protein_coding	probable pectate lyase 18 && sp|Q93Z25|PLY22_ARATH Probable pectate lyase 22 OS=Arabidopsis thaliana OX=3702 GN=At5g63180 PE=2 SV=1 && PF00544:Pectate lyase	-	-
102613470	41.3964	85.2351	77.4722	8.17442	3.99165	8.54079	68.0346	6.90229	3.307	1.96e-08	6.08e-07	CYP707A1	NC_023051.1	19220484	19222914	-	1777	protein_coding	abscisic acid 8'-hydroxylase 1-like && sp|K4CI52|ABAH2_SOLLC Abscisic acid 8'-hydroxylase CYP707A2 OS=Solanum lycopersicum OX=4081 GN=CYP707A2 PE=2 SV=1 && PF00067:Cytochrome P450	-	-
102622324	901.406	246.785	394.404	80.7224	22.952	53.3799	514.198	52.3514	3.29632	7.92e-09	2.75e-07	LOC102622324	NC_023047.1	12912387	12913320	-	934	protein_coding	glutaredoxin-C9-like && sp|Q9SGP6|GRXC9_ARATH Glutaredoxin-C9 OS=Arabidopsis thaliana OX=3702 GN=GRXC9 PE=1 SV=1 && PF00462:Glutaredoxin	-	-
102612245	106.596	558.984	448.106	29.6323	30.9353	53.3799	371.229	37.9825	3.29032	1.82e-08	5.74e-07	LOC102612245	NW_006257087.1	434097	436194	+	1683	protein_coding	probable WRKY transcription factor 23 && sp|Q93WV6|WRK68_ARATH WRKY transcription factor 68 OS=Arabidopsis thaliana OX=3702 GN=WRKY68 PE=1 SV=1 && PF03106:WRKY DNA -binding domain	WRKY	WRKY
102627449	24.8378	72.3508	72.19	14.3052	2.99373	0	56.4595	5.76633	3.28886	0.00146694	0.00982495	LOC102627449	NC_023049.1	16660298	16663224	+	2538	protein_coding	uncharacterized LOC102627449 && - && PF06075:Plant protein of unknown function (DUF936)	-	-
102627878	39.3266	114.968	36.9754	14.3052	0	5.33799	63.7567	6.54775	3.28459	0.00112919	0.00791927	LOC102627878	NC_023053.1	517089	518535	+	1145	protein_coding	endochitinase-like%2C transcript variant X1 && sp|Q949H3|CHI1_HEVBR Inactive chitinase-like protein 1 OS=Hevea brasiliensis OX=3981 GN=CHI-L1 PE=1 SV=2 && PF00182:Chitinase class I	-	-
102612369	33.1171	332.021	190.159	25.5451	14.9687	17.0816	185.099	19.1984	3.26952	8.83e-06	0.000133785	LOC102612369	NC_023050.1	35122705	35123989	-	1285	protein_coding	probable carboxylesterase 13 && sp|Q9SMM9|CXE13_ARATH Probable carboxylesterase 13 OS=Arabidopsis thaliana OX=3702 GN=CXE13 PE=1 SV=1 && PF07859:alpha/beta hydrolase fold	-	-
102630428	447.081	1823.64	1448.2	223.775	65.8621	96.0839	1239.64	128.574	3.26933	8.05e-09	2.78e-07	LOC102630428	NC_023048.1	26186398	26190756	+	2169	protein_coding	lysine histidine transporter-like 8 && sp|Q9SX98|LHTL8_ARATH Lysine histidine transporter-like 8 OS=Arabidopsis thaliana OX=3702 GN=AATL1 PE=1 SV=1 && PF01490:Transmembrane amino acid transporter protein	-	-
102622344	20.6982	13.8755	25.5306	0	0.997911	5.33799	20.0348	2.11197	3.26416	0.00307915	0.0177597	LOC102622344	NW_006257134.1	255678	265573	-	2513	protein_coding	disease resistance-like protein DSC1 && sp|Q9SZ66|DSC1_ARATH Disease resistance-like protein DSC1 OS=Arabidopsis thaliana OX=3702 GN=DSC1 PE=1 SV=1 && PF07725:Leucine Rich Repeat|PF00931:NB-ARC domain	-	-
102619731	19.6633	153.621	162.868	6.13082	12.9728	16.014	112.051	11.7059	3.26091	4.17e-05	0.000502677	LOC102619731	NC_023046.1	5890460	5894251	-	2681	protein_coding	G-type lectin S-receptor-like serine/threonine-protein kinase At4g27290%2C transcript variant X1 && sp|Q39086|SD17_ARATH Receptor-like serine/threonine-protein kinase SD1-7 OS=Arabidopsis thaliana OX=3702 GN=SD17 PE=1 SV=1 && PF08276:PAN-like domain|PF07714:Protein tyrosine kinase|PF00954:S-locus glycoprotein domain|PF01453:D-mannose binding lectin	-	-
107175940	24.8378	5.94664	8.80366	0	1.99582	2.1352	13.196	1.37701	3.26044	0.0110454	0.0486585	LOC107175940	NC_023047.1	30184593	30185381	+	789	protein_coding	uncharacterized LOC107175940 && - && -	-	-
102617128	44.5011	18.831	14.9662	0	5.98747	2.1352	26.0994	2.70755	3.25987	0.00234244	0.0142401	LOC102617128	NC_023046.1	23550722	23552596	+	1875	protein_coding	UDP-glycosyltransferase 91A1 && sp|Q940V3|U91A1_ARATH UDP-glycosyltransferase 91A1 OS=Arabidopsis thaliana OX=3702 GN=UGT91A1 PE=2 SV=1 && PF00201:UDP-glucoronosyl and UDP-glucosyl transferase	-	-
112496412	11.384	97.1284	69.5489	4.08721	4.98956	9.60839	59.3538	6.22839	3.25701	0.000184434	0.0017638	LOC112496412	NW_006257130.1	330293	339710	-	1453	protein_coding	pectin acetylesterase 8-like && sp|Q6DBP4|PAE8_ARATH Pectin acetylesterase 8 OS=Arabidopsis thaliana OX=3702 GN=PAE8 PE=2 SV=1 && PF03283:Pectinacetylesterase	-	-
102614497	23.8029	40.6354	23.7699	1.0218	4.98956	3.2028	29.4027	3.07139	3.25498	5.66e-05	0.000655099	LOC102614497	NC_023047.1	16082381	16086482	+	1592	protein_coding	nudix hydrolase 2-like && sp|Q94B74|NUDT2_ARATH Nudix hydrolase 2 OS=Arabidopsis thaliana OX=3702 GN=NUDT2 PE=1 SV=1 && PF00293:NUDIX domain|PF18290:Nudix hydrolase domain	-	-
102619780	13.4538	272.554	305.487	4.08721	6.98538	51.2447	197.165	20.7724	3.24917	0.00270195	0.0160311	LOC102619780	NC_023048.1	12270008	12272894	-	1882	protein_coding	cytochrome P450 CYP82D47-like && sp|A0A0N7F297|C82D6_SINHE Demethylepipodophyllotoxin synthase OS=Sinopodophyllum hexandrum OX=93608 GN=CYP82D61 PE=1 SV=1 && PF00067:Cytochrome P450	-	-
112499223	72.4436	231.919	355.668	6.13082	22.952	40.5687	220.01	23.2172	3.24668	7.65e-06	0.000118165	LOC112499223	NC_023046.1	19108501	19109257	-	579	lncRNA	uncharacterized LOC112499223 && - && -	-	-
102625895	36.2218	80.2796	76.5918	15.327	4.98956	0	64.3644	6.7722	3.24515	0.000543239	0.00434091	LOC102625895	NC_023048.1	28471083	28473264	-	1998	protein_coding	glucan endo-1%2C3-beta-D-glucosidase-like && sp|Q8VYE5|E1312_ARATH Glucan endo-1,3-beta-glucosidase 12 OS=Arabidopsis thaliana OX=3702 GN=At4g29360 PE=2 SV=1 && PF00332:Glycosyl hydrolases family 17|PF07983:X8 domain	-	-
102611542	32.0822	66.4041	66.0274	9.19623	5.98747	2.1352	54.8379	5.77296	3.2433	1.77e-06	3.33e-05	LOC102611542	NC_023047.1	14475564	14477295	-	1092	protein_coding	hypothetical protein && - && PF04640:PLATZ transcription factor	PLATZ	PLATZ
102618861	56.92	9.91106	22.0091	1.0218	0.997911	7.47319	29.6134	3.1643	3.23656	0.0032564	0.0185749	LOC102618861	NC_023054.1	1656434	1658050	-	1617	protein_coding	putative receptor-like protein kinase At3g47110 && sp|C0LGP4|Y3475_ARATH Probable LRR receptor-like serine/threonine-protein kinase At3g47570 OS=Arabidopsis thaliana OX=3702 GN=At3g47570 PE=2 SV=1 && PF08263:Leucine rich repeat N-terminal domain|PF13855:Leucine rich repeat	-	-
102631482	51.7455	77.3063	45.779	9.19623	2.99373	6.40559	58.2769	6.19852	3.23534	8.46e-08	2.26e-06	LOC102631482	NC_023051.1	19787280	19788750	-	927	protein_coding	gibberellin-regulated protein 14 && sp|Q9LFR3|GASAE_ARATH Gibberellin-regulated protein 14 OS=Arabidopsis thaliana OX=3702 GN=GASA14 PE=1 SV=1 && PF02704:Gibberellin regulated protein	-	-
102628791	223.54	17.8399	51.9416	7.15262	6.98538	17.0816	97.774	10.4065	3.23367	0.000381078	0.00324058	LOC102628791	NC_023047.1	18145225	18147025	+	1801	protein_coding	mitogen-activated protein kinase kinase kinase 18 && sp|Q9ZVP5|M3K18_ARATH Mitogen-activated protein kinase kinase kinase 18 OS=Arabidopsis thaliana OX=3702 GN=MAPKKK18 PE=1 SV=1 && PF00069:Protein kinase domain	-	-
102611524	265.972	1016.88	967.522	158.379	55.883	25.6224	750.123	79.9616	3.22942	1.16e-06	2.3e-05	LOC102611524	NC_023046.1	25718206	25722462	+	2115	protein_coding	L-ascorbate oxidase homolog && sp|Q00624|ASOL_BRANA L-ascorbate oxidase homolog OS=Brassica napus OX=3708 GN=Bp10 PE=2 SV=1 && PF07732:Multicopper oxidase|PF00394:Multicopper oxidase|PF07731:Multicopper oxidase	-	-
102616480	7.24436	22.7954	8.80366	2.04361	0	2.1352	12.9478	1.39293	3.22733	0.00964318	0.0437863	LOC102616480	NC_023048.1	27285035	27285937	-	688	lncRNA	uncharacterized LOC102616480 && - && -	-	-
107174509	34.152	140.737	284.358	8.17442	25.9457	14.9464	153.082	16.3555	3.22631	2.39e-05	0.000312797	LOC107174509	NW_006257098.1	24047	25873	+	1377	protein_coding	MDIS1-interacting receptor like kinase 2-like && - && PF13855:Leucine rich repeat	-	-
102629986	122.119	460.864	423.456	87.8751	7.98329	11.7436	335.48	35.8673	3.22533	0.000126391	0.00128323	LOC102629986	NC_023046.1	22688558	22691338	+	2222	protein_coding	patellin-3-like && sp|Q56Z59|PATL3_ARATH Patellin-3 OS=Arabidopsis thaliana OX=3702 GN=PATL3 PE=1 SV=2 && PF00650:CRAL/TRIO domain|PF03765:CRAL/TRIO, N-terminal domain	-	-
102615500	7.24436	44.5998	34.3343	7.15262	0	2.1352	28.7261	3.09594	3.21634	0.00629549	0.0312502	LOC102615500	NC_023050.1	8680758	8684189	-	2158	protein_coding	UDP-glucose 6-dehydrogenase 1-like%2C transcript variant X1 && sp|Q96558|UGDH1_SOYBN UDP-glucose 6-dehydrogenase 1 OS=Glycine max OX=3847 GN=UGD1 PE=2 SV=1 && PF00984:UDP-glucose/GDP-mannose dehydrogenase family, central domain|PF03720:UDP-glucose/GDP-mannose dehydrogenase family, UDP binding domain|PF03721:UDP-glucose/GDP-mannose dehydrogenase family, NAD binding domain	-	-
102618811	26.9076	39.6443	75.7114	8.17442	4.98956	2.1352	47.4211	5.09973	3.21489	1.7e-05	0.000234805	LOC102618811	NC_023050.1	33578831	33579719	+	795	protein_coding	histone H2AX && sp|O65759|H2AX_CICAR Histone H2AX OS=Cicer arietinum OX=3827 GN=HIS2A PE=2 SV=1 && PF16211:C-terminus of histone H2A|PF00125:Core histone H2A/H2B/H3/H4	-	-
102627271	32.0822	58.4753	88.9169	16.3488	1.99582	1.0676	59.8248	6.47076	3.20757	0.000711056	0.00541694	LOC102627271	NC_023050.1	28966824	28968594	-	1328	protein_coding	syntaxin-related protein KNOLLE && sp|Q42374|SY111_ARATH Syntaxin-related protein KNOLLE OS=Arabidopsis thaliana OX=3702 GN=KN PE=1 SV=1 && PF05739:SNARE domain|PF00804:Syntaxin	-	-
102624835	35.1869	14.8666	15.8466	1.0218	4.98956	1.0676	21.9667	2.35965	3.20465	0.00122095	0.00844831	LOC102624835	NC_023047.1	14024280	14027564	-	2802	protein_coding	uncharacterized LOC102624835%2C transcript variant X1 && - && -	-	-
102621394	12.4189	104.066	100.362	11.2398	4.98956	7.47319	72.2823	7.90086	3.1954	0.000151243	0.00149267	LOC102621394	NC_023050.1	31406871	31411129	-	3930	protein_coding	MDIS1-interacting receptor like kinase 2-like && sp|Q8VZG8|MIK2_ARATH MDIS1-interacting receptor like kinase 2 OS=Arabidopsis thaliana OX=3702 GN=MIK2 PE=1 SV=3 && PF00069:Protein kinase domain|PF13855:Leucine rich repeat|PF08263:Leucine rich repeat N-terminal domain	-	-
102611431	87.9673	452.936	468.355	14.3052	28.9394	67.2587	336.419	36.8345	3.19297	5.23e-06	8.49e-05	LOC102611431	NC_023054.1	13939782	13944212	-	3408	protein_coding	wall-associated receptor kinase-like 8 && sp|Q9S9M5|WAKLA_ARATH Wall-associated receptor kinase-like 1 OS=Arabidopsis thaliana OX=3702 GN=WAKL1 PE=2 SV=1 && PF13947:Wall-associated receptor kinase galacturonan-binding|PF00069:Protein kinase domain	-	-
102627490	25.8727	78.2974	100.362	15.327	4.98956	2.1352	68.1773	7.48393	3.18588	0.00010764	0.00112016	LOC102627490	NC_023046.1	25005734	25008259	+	1342	protein_coding	microtubule-associated protein RP/EB family member 1C && sp|Q9FGQ6|EB1C_ARATH Microtubule-associated protein RP/EB family member 1C OS=Arabidopsis thaliana OX=3702 GN=EB1C PE=1 SV=1 && PF03271:EB1-like C-terminal motif|PF00307:Calponin homology (CH) domain	-	-
102610837	129.364	196.239	166.389	10.218	24.9478	19.2168	163.997	18.1275	3.1766	1.44e-14	1.38e-12	LOC102610837	NC_023047.1	11765692	11768851	-	1892	protein_coding	DNA cross-link repair protein SNM1 && sp|Q38961|SNM1_ARATH DNA cross-link repair protein SNM1 OS=Arabidopsis thaliana OX=3702 GN=SNM1 PE=2 SV=1 && PF07522:DNA repair metallo-beta-lactamase	-	-
102620707	2196.08	9869.44	5749.67	582.428	827.268	563.692	5938.39	657.796	3.17431	7.3e-12	4.54e-10	LOC102620707	NW_006257162.1	129467	131229	-	1697	protein_coding	geraniol 8-hydroxylase-like && sp|Q8VWZ7|C76B6_CATRO Geraniol 8-hydroxylase OS=Catharanthus roseus OX=4058 GN=CYP76B6 PE=1 SV=1 && PF00067:Cytochrome P450	-	-
102615352	95.2117	109.022	192.8	29.6323	8.9812	5.33799	132.344	14.6505	3.1742	1.05e-06	2.1e-05	LOC102615352	NC_023046.1	21005621	21007700	-	2049	protein_coding	arp2/3 complex-activating protein rickA-like && - && PF05553:Cotton fibre expressed protein	-	-
102578008	475.023	131.817	384.72	17.3707	32.9311	59.7855	330.52	36.6957	3.17265	4.27e-08	1.22e-06	CHLASE1	NC_023050.1	32614870	32616047	-	1068	protein_coding	chloroplast chlorophyllase && sp|Q9MV14|CLH1_CITSI Chlorophyllase-1, chloroplastic OS=Citrus sinensis OX=2711 GN=CHLASE1 PE=1 SV=1 && PF07224:Chlorophyllase	-	-
102619679	627.155	319.136	279.956	41.8939	61.8705	32.028	408.749	45.2641	3.17248	4.14e-14	3.64e-12	LOC102619679	NW_006257116.1	209363	213205	+	1571	protein_coding	lysine-specific demethylase JMJ30%2C transcript variant X1 && sp|Q8RWR1|JMJ30_ARATH Lysine-specific demethylase JMJ30 OS=Arabidopsis thaliana OX=3702 GN=JMJ30 PE=1 SV=1 && PF13621:Cupin-like domain	-	-
102622068	2250.93	1195.27	1661.25	214.579	136.714	215.655	1702.48	188.982	3.17173	7.87e-26	2.76e-23	LOC102622068	NC_023051.1	1331418	1332843	+	775	protein_coding	hydrophobic protein RCI2B%2C transcript variant X2 && sp|A2Y075|LTI6B_ORYSI Hydrophobic protein LTI6B OS=Oryza sativa subsp. indica OX=39946 GN=LTI6B PE=3 SV=2 && PF01679:Proteolipid membrane potential modulator	-	-
102610231	8.27927	38.6531	27.2913	6.13082	0	2.1352	24.7413	2.75534	3.16984	0.00546079	0.0279497	LOC102610231	NC_023047.1	18473113	18473888	-	776	protein_coding	uncharacterized LOC102610231 && - && -	-	-
102626120	2.06982	48.5642	23.7699	2.04361	1.99582	4.27039	24.8013	2.76994	3.16791	0.00759991	0.0363547	LOC102626120	NC_023052.1	3800126	3803682	+	2680	protein_coding	probable folate-biopterin transporter 6 && sp|Q9LEV7|FBT6_ARATH Probable folate-biopterin transporter 6 OS=Arabidopsis thaliana OX=3702 GN=At5g10820 PE=2 SV=1 && PF03092:BT1 family	-	-
107174684	314.612	170.47	290.521	15.327	15.9666	55.5151	258.534	28.9363	3.16322	7.9e-09	2.75e-07	LOC107174684	NW_006257116.1	100512	102689	-	2178	protein_coding	probable leucine-rich repeat receptor-like protein kinase At1g35710 && sp|Q9LP24|Y1571_ARATH Probable leucine-rich repeat receptor-like protein kinase At1g35710 OS=Arabidopsis thaliana OX=3702 GN=At1g35710 PE=1 SV=1 && PF13855:Leucine rich repeat|PF08263:Leucine rich repeat N-terminal domain	-	-
102623874	243.204	1279.52	1383.05	35.7631	152.68	136.653	968.592	108.365	3.16014	1.59e-06	3.01e-05	LOC102623874	NC_023046.1	22554945	22557776	-	1883	protein_coding	ammonium transporter 3 member 1-like && sp|Q84KJ6|AMT31_ORYSJ Ammonium transporter 3 member 1 OS=Oryza sativa subsp. japonica OX=39947 GN=AMT3-1 PE=2 SV=1 && PF00909:Ammonium Transporter Family	-	-
102618654	367.393	125.87	88.0366	14.3052	19.9582	30.9604	193.767	21.7413	3.15643	3.17e-07	7.31e-06	LOC102618654	NC_023047.1	256203	258122	+	925	protein_coding	heavy metal-associated isoprenylated plant protein 6-like%2C transcript variant X1 && - && PF00403:Heavy-metal-associated domain	-	-
102613523	132.468	551.055	469.235	34.7413	39.9165	55.5151	384.253	43.391	3.14772	1.91e-09	7.5e-08	LOC102613523	NW_006257074.1	254023	255718	+	1198	protein_coding	glucan endo-1%2C3-beta-glucosidase-like && sp|Q03773|E13A_SOYBN Glucan endo-1,3-beta-glucosidase OS=Glycine max OX=3847 PE=1 SV=1 && PF00332:Glycosyl hydrolases family 17	-	-
102626875	17.5935	62.4397	73.9507	14.3052	0.997911	2.1352	51.328	5.81278	3.14266	0.00170439	0.011074	LOC102626875	NC_023049.1	4945771	4947370	-	1503	protein_coding	uncharacterized LOC102626875 && - && -	-	-
102625781	6115.28	951.462	2758.19	141.009	158.668	813.51	3274.98	371.062	3.14185	0.00233612	0.0142165	LOC102625781	NC_023054.1	17337762	17345884	-	2543	protein_coding	cyclic nucleotide-gated ion channel 1-like && sp|Q9LD40|CNG13_ARATH Putative cyclic nucleotide-gated ion channel 13 OS=Arabidopsis thaliana OX=3702 GN=CNGC13 PE=3 SV=2 && -	-	-
102617303	49.6756	51.5375	52.8219	15.327	0	2.1352	51.345	5.82075	3.14054	0.00226746	0.0138892	LOC102617303	NC_023052.1	10606866	10609549	+	2007	protein_coding	BTB/POZ domain-containing protein At1g50280 && sp|Q9LT24|Y3985_ARATH BTB/POZ domain-containing protein At3g19850 OS=Arabidopsis thaliana OX=3702 GN=At3g19850 PE=2 SV=1 && PF03000:NPH3 family	-	-
102614845	77.6182	45.5909	58.1041	14.3052	1.99582	4.27039	60.4377	6.85715	3.13934	1.41e-05	0.00019864	LOC102614845	NC_023051.1	18296096	18298196	+	2101	protein_coding	protein PIN-LIKES 2-like && sp|Q9C999|PILS2_ARATH Protein PIN-LIKES 2 OS=Arabidopsis thaliana OX=3702 GN=PILS2 PE=2 SV=1 && PF03547:Membrane transport protein	-	-
102617279	19.6633	33.6976	89.7973	1.0218	10.977	4.27039	47.7194	5.42307	3.13542	0.000814557	0.00603817	LOC102617279	NW_006257383.1	18328	20355	+	1851	protein_coding	receptor-like protein 6 && sp|Q9C637|RLP6_ARATH Receptor-like protein 6 OS=Arabidopsis thaliana OX=3702 GN=RLP6 PE=3 SV=1 && PF08263:Leucine rich repeat N-terminal domain	-	-
102629286	143.852	624.397	443.704	33.7195	32.9311	71.5291	403.985	46.0599	3.13435	2.17e-08	6.69e-07	LOC102629286	NC_023049.1	14703068	14707076	+	3911	protein_coding	receptor-like protein kinase 5 && sp|P47735|RLK5_ARATH Receptor-like protein kinase 5 OS=Arabidopsis thaliana OX=3702 GN=RLK5 PE=1 SV=1 && PF13855:Leucine rich repeat|PF00069:Protein kinase domain	-	-
102621170	93.1418	216.061	304.607	18.3925	19.9582	32.028	204.603	23.4595	3.12761	1.35e-09	5.5e-08	LOC102621170	NW_006257088.1	319278	327174	+	6662	protein_coding	TMV resistance protein N-like%2C transcript variant X1 && sp|V9M2S5|RPV1_VITRO Disease resistance protein RPV1 OS=Vitis rotundifolia OX=103349 GN=RPV1 PE=1 SV=1 && PF00931:NB-ARC domain|PF01582:TIR domain	-	-
102625966	115.91	290.394	206.006	21.4579	15.9666	33.0956	204.103	23.5067	3.12148	3.89e-11	2.15e-09	LOC102625966	NC_023047.1	9621299	9624164	+	2265	protein_coding	LEAF RUST 10 DISEASE-RESISTANCE LOCUS RECEPTOR-LIKE PROTEIN KINASE-like 2.1 && sp|Q9FF31|LRL21_ARATH LEAF RUST 10 DISEASE-RESISTANCE LOCUS RECEPTOR-LIKE PROTEIN KINASE-like 2.1 OS=Arabidopsis thaliana OX=3702 GN=LRK10L-2.1 PE=3 SV=1 && PF14380:Wall-associated receptor kinase C-terminal|PF13947:Wall-associated receptor kinase galacturonan-binding|PF00069:Protein kinase domain	-	-
112498878	213.191	67.3952	159.346	6.13082	0.997911	43.7715	146.644	16.9668	3.11518	0.00158582	0.01046	LOC112498878	NC_023046.1	18067328	18072924	+	1935	protein_coding	probable LRR receptor-like serine/threonine-protein kinase At4g36180 && sp|Q9M2Z1|BAME2_ARATH Leucine-rich repeat receptor-like serine/threonine-protein kinase BAM2 OS=Arabidopsis thaliana OX=3702 GN=BAM2 PE=1 SV=1 && PF08263:Leucine rich repeat N-terminal domain|PF13855:Leucine rich repeat	-	-
102623706	37.2567	155.604	220.972	34.7413	10.977	2.1352	137.944	15.9512	3.11139	0.000561356	0.00445619	LOC102623706	NC_023048.1	12644554	12646341	-	1515	protein_coding	NAC domain-containing protein 2 && - && PF02365:No apical meristem (NAM) protein	NAC	NAC
102617431	764.798	286.43	926.145	162.467	17.9624	49.1095	659.124	76.5129	3.10688	9.42e-06	0.000140676	LOC102617431	NC_023047.1	4304332	4308076	-	2100	protein_coding	(3S%2C6E)-nerolidol synthase 1%2C transcript variant X1 && sp|P0CV96|NES1_FRAVE (3S,6E)-nerolidol synthase 1, chloroplastic OS=Fragaria vesca OX=57918 PE=1 SV=1 && PF03936:Terpene synthase family, metal binding domain|PF01397:Terpene synthase, N-terminal domain	-	-
102610375	188.353	102.084	116.208	11.2398	20.9561	14.9464	135.549	15.7141	3.10587	4.71e-12	3.01e-10	LOC102610375	NC_023048.1	25780026	25782809	+	1235	protein_coding	uncharacterized LOC102610375%2C transcript variant X1 && sp|Q8L8T7|COR27_ARATH Cold-regulated protein 27 OS=Arabidopsis thaliana OX=3702 GN=COR27 PE=1 SV=1 && -	-	-
107176215	4.13964	30.7243	62.506	4.08721	2.99373	4.27039	32.4566	3.78378	3.1053	0.00283741	0.0166438	LOC107176215	NC_023048.1	14753178	14756627	+	902	protein_coding	pectin acetylesterase 8-like && sp|Q6DBP4|PAE8_ARATH Pectin acetylesterase 8 OS=Arabidopsis thaliana OX=3702 GN=PAE8 PE=2 SV=1 && PF03283:Pectinacetylesterase	-	-
102630561	293.914	557.002	403.207	42.9157	32.9311	70.4615	418.041	48.7694	3.10212	5.02e-16	6.06e-14	LOC102630561	NC_023052.1	1121315	1123672	-	1440	protein_coding	protein TIFY 9%2C transcript variant X2 && sp|Q93ZM9|TIF9_ARATH Protein TIFY 9 OS=Arabidopsis thaliana OX=3702 GN=TIFY9 PE=1 SV=1 && PF06200:tify domain|PF09425:Divergent CCT motif	Tify	Tify
102609610	151.097	59.4664	80.1133	13.2834	10.977	9.60839	96.8921	11.2896	3.09907	9.19e-09	3.12e-07	LOC102609610	NC_023047.1	1426663	1427662	-	781	protein_coding	protein TIFY 5A-like && sp|Q8LBM2|TIF5A_ARATH Protein TIFY 5A OS=Arabidopsis thaliana OX=3702 GN=TIFY5A PE=1 SV=1 && PF06200:tify domain|PF09425:Divergent CCT motif	Tify	Tify
102607696	183.179	20.8132	79.2329	4.08721	12.9728	16.014	94.4084	11.0247	3.09883	0.000225831	0.0020906	LOC102607696	NW_006257073.1	2961603	2963355	-	940	protein_coding	NAC domain-containing protein 71-like && sp|O49697|NAC71_ARATH NAC domain-containing protein 71 OS=Arabidopsis thaliana OX=3702 GN=NAC071 PE=2 SV=1 && PF02365:No apical meristem (NAM) protein	NAC	NAC
102619600	138.678	529.251	515.014	18.3925	41.9123	77.9347	394.314	46.0798	3.09865	5.58e-07	1.19e-05	LOC102619600	NC_023050.1	31371531	31375845	-	3983	pseudogene	- && sp|Q8VZG8|MIK2_ARATH MDIS1-interacting receptor like kinase 2 OS=Arabidopsis thaliana OX=3702 GN=MIK2 PE=1 SV=3 && -	-	-
102607180	36.2218	155.604	139.978	21.4579	12.9728	4.27039	110.601	12.9004	3.09791	2.31e-05	0.000304642	LOC102607180	NC_023046.1	1018901	1019966	-	972	protein_coding	heavy metal-associated isoprenylated plant protein 23 && sp|O65657|HIP23_ARATH Heavy metal-associated isoprenylated plant protein 23 OS=Arabidopsis thaliana OX=3702 GN=HIPP23 PE=1 SV=1 && PF00403:Heavy-metal-associated domain	-	-
102619166	249.413	886.049	803.774	123.638	54.8851	48.0419	646.412	75.5217	3.09739	6.94e-09	2.45e-07	LOC102619166	NC_023054.1	13609069	13610633	+	1509	protein_coding	protein EXORDIUM-like 3 && sp|Q9FHM9|EXOL3_ARATH Protein EXORDIUM-like 3 OS=Arabidopsis thaliana OX=3702 GN=EXL3 PE=2 SV=1 && PF04674:Phosphate-induced protein 1 conserved region	-	-
102630524	548.502	735.401	654.112	42.9157	52.8893	131.315	646.005	75.7066	3.09505	1.77e-13	1.43e-11	LOC102630524	NW_006257131.1	113061	115283	-	1741	protein_coding	uncharacterized LOC102630524 && - && -	-	-
102613244	141.783	690.801	753.593	21.4579	37.9206	127.044	528.726	62.1409	3.09024	2e-05	0.000269778	LOC102613244	NW_006257090.1	784539	786692	+	1846	protein_coding	berberine bridge enzyme-like 18 && sp|A6P6W1|CASL2_CANSA Cannabidiolic acid synthase-like 2 OS=Cannabis sativa OX=3483 GN=CBDAS3 PE=2 SV=1 && PF01565:FAD binding domain|PF08031:Berberine and berberine like	-	-
102620676	436.732	976.24	1093.41	78.6788	87.8162	128.112	835.462	98.2023	3.08977	1.48e-15	1.68e-13	LOC102620676	NC_023047.1	2744247	2753506	+	5404	protein_coding	uncharacterized LOC102620676 && sp|Q9LFN5|GLR25_ARATH Glutamate receptor 2.5 OS=Arabidopsis thaliana OX=3702 GN=GLR2.5 PE=2 SV=2 && PF00497:Bacterial extracellular solute-binding proteins, family 3|PF01094:Receptor family ligand binding region|PF00060:Ligand-gated ion channel	-	-
102614575	1740.72	482.669	485.962	92.9841	109.77	116.368	903.116	106.374	3.08557	9.03e-10	3.79e-08	NAC	NC_023046.1	9066541	9068293	+	1190	protein_coding	NAC domain-containing protein 2-like && sp|Q8H115|NA102_ARATH NAC domain-containing protein 102 OS=Arabidopsis thaliana OX=3702 GN=NAC102 PE=1 SV=1 && PF02365:No apical meristem (NAM) protein	NAC	NAC
102627683	199.737	415.274	614.495	17.3707	68.8559	58.7179	409.835	48.3148	3.08491	3.8e-08	1.11e-06	LOC102627683	NC_023052.1	13579707	13581041	+	764	protein_coding	lysosomal Pro-X carboxypeptidase-like && sp|Q7TMR0|PCP_MOUSE Lysosomal Pro-X carboxypeptidase OS=Mus musculus OX=10090 GN=Prcp PE=1 SV=2 && PF05577:Serine carboxypeptidase S28	-	-
102621613	8014.34	53212.5	33422.2	2874.33	3453.77	4855.44	31549.7	3727.85	3.08121	3.02e-05	0.000384121	LOC102621613	NC_023054.1	1858996	1859949	+	789	protein_coding	major allergen Pru ar 1 && sp|O50001|PRU1_PRUAR Major allergen Pru ar 1 OS=Prunus armeniaca OX=36596 PE=1 SV=1 && PF00407:Pathogenesis-related protein Bet v I family	-	-
102627138	240.099	971.284	886.528	52.112	88.8141	107.827	699.304	82.9178	3.07673	2.7e-09	1.02e-07	LOC102627138	NW_006257138.1	176335	179266	+	2932	protein_coding	G-type lectin S-receptor-like serine/threonine-protein kinase LECRK2 && sp|A2XQD3|LERK2_ORYSI G-type lectin S-receptor-like serine/threonine-protein kinase LECRK2 OS=Oryza sativa subsp. indica OX=39946 GN=LECRK2 PE=2 SV=1 && PF01453:D-mannose binding lectin|PF00069:Protein kinase domain	-	-
novel.585	79.688	245.794	230.656	20.4361	13.9708	32.028	185.379	22.1449	3.06883	1.85e-08	5.82e-07	-	NW_006257091.1	268982	271074	-	1925	-	- && sp|Q94HW2|POLR1_ARATH Retrovirus-related Pol polyprotein from transposon RE1 OS=Arabidopsis thaliana OX=3702 GN=RE1 PE=2 SV=1 && PF00665:Integrase core domain	-	-
102616972	35.1869	40.6354	28.1717	6.13082	0.997911	5.33799	34.6647	4.15557	3.06661	2.84e-05	0.000363108	LOC102616972	NW_006257380.1	5008	7883	+	2427	pseudogene	- && sp|Q7X8C5|WAKLB_ARATH Wall-associated receptor kinase-like 2 OS=Arabidopsis thaliana OX=3702 GN=WAKL2 PE=2 SV=1 && PF13947:Wall-associated receptor kinase galacturonan-binding|PF00069:Protein kinase domain	-	-
102624507	146.957	3105.14	819.62	76.6352	253.469	156.937	1357.24	162.347	3.06346	0.00685129	0.0334062	LOC102624507	NC_023050.1	34201286	34206560	-	1736	protein_coding	beta-glucosidase 11-like && sp|B3H5Q1|BGL11_ARATH Beta-glucosidase 11 OS=Arabidopsis thaliana OX=3702 GN=BGLU11 PE=2 SV=2 && PF00232:Glycosyl hydrolase family 1	-	-
102610752	21.7331	59.4664	54.5827	2.04361	10.977	3.2028	45.2607	5.40781	3.05952	0.000163089	0.00158898	LOC102610752	NC_023048.1	4095981	4107130	+	4277	protein_coding	ATP-dependent DNA helicase Q-like 4A%2C transcript variant X6 && sp|Q8L840|RQL4A_ARATH ATP-dependent DNA helicase Q-like 4A OS=Arabidopsis thaliana OX=3702 GN=RECQL4A PE=2 SV=1 && PF00270:DEAD/DEAH box helicase|PF00570:HRDC domain|PF09382:RQC domain|PF00271:Helicase conserved C-terminal domain|PF16124:RecQ zinc-binding	-	-
112497034	44.5011	6.93774	8.80366	3.06541	0.997911	3.2028	20.0808	2.42204	3.05292	0.00752791	0.0360659	LOC112497034	NW_006257391.1	1848	2270	-	423	protein_coding	F-box protein PP2-B10-like && sp|Q9ZVQ6|P2B10_ARATH F-box protein PP2-B10 OS=Arabidopsis thaliana OX=3702 GN=PP2B10 PE=1 SV=1 && PF14299:Phloem protein 2	-	-
102619571	11.384	25.7688	47.5397	1.0218	5.98747	3.2028	28.2308	3.40402	3.05154	0.00121604	0.00842506	LOC102619571	NW_006257091.1	241980	246380	-	3746	protein_coding	uncharacterized LOC102619571 && - && -	-	-
102626848	198.703	516.366	565.195	25.5451	50.8935	79.0023	426.755	51.8136	3.04351	3.23e-09	1.2e-07	LOC102626848	NC_023054.1	13891526	13894498	-	2379	protein_coding	putative wall-associated receptor kinase-like 11 && sp|Q9S9M5|WAKLA_ARATH Wall-associated receptor kinase-like 1 OS=Arabidopsis thaliana OX=3702 GN=WAKL1 PE=2 SV=1 && PF13947:Wall-associated receptor kinase galacturonan-binding|PF00069:Protein kinase domain	-	-
102623495	50.7106	149.657	166.389	4.08721	14.9687	25.6224	122.252	14.8927	3.04071	1.5e-05	0.000210223	LOC102623495	NC_023047.1	7514662	7541427	+	1835	protein_coding	berberine bridge enzyme-like 28 && sp|A6P6V9|CBDAS_CANSA Cannabidiolic acid synthase OS=Cannabis sativa OX=3483 GN=CBDAS PE=1 SV=1 && PF01565:FAD binding domain|PF08031:Berberine and berberine like	-	-
112498578	23.8029	95.1462	99.4813	7.15262	11.9749	7.47319	72.8101	8.86692	3.03707	1.23e-05	0.000176802	LOC112498578	NC_023051.1	82046	86154	+	4109	protein_coding	putative disease resistance RPP13-like protein 1 && sp|Q9LRR4|R13L1_ARATH Putative disease resistance RPP13-like protein 1 OS=Arabidopsis thaliana OX=3702 GN=RPPL1 PE=3 SV=1 && PF00931:NB-ARC domain	-	-
102609585	143.852	222.008	279.076	25.5451	16.9645	36.2984	214.979	26.2693	3.03704	3.65e-13	2.8e-11	LOC102609585	NC_023052.1	15109131	15112937	-	1868	protein_coding	glutamate dehydrogenase 2%2C transcript variant X1 && sp|Q38946|DHE2_ARATH Glutamate dehydrogenase 2 OS=Arabidopsis thaliana OX=3702 GN=GDH2 PE=1 SV=1 && PF02812:Glu/Leu/Phe/Val dehydrogenase, dimerisation domain|PF00208:Glutamate/Leucine/Phenylalanine/Valine dehydrogenase	-	-
102611664	37.2567	109.022	131.174	16.3488	9.97911	7.47319	92.4843	11.2671	3.03699	1.49e-06	2.86e-05	LOC102611664	NC_023048.1	28667458	28669720	-	1249	protein_coding	cyclin-dependent kinase B2-2 && sp|Q8LG64|CKB22_ARATH Cyclin-dependent kinase B2-2 OS=Arabidopsis thaliana OX=3702 GN=CDKB2-2 PE=1 SV=2 && PF00069:Protein kinase domain	-	-
102620276	3.10473	32.7065	31.6932	5.10902	0.997911	2.1352	22.5015	2.74737	3.03693	0.00855387	0.0398011	LOC102620276	NC_023050.1	10754307	10756317	+	898	protein_coding	caffeic acid 3-O-methyltransferase-like && sp|Q43609|COMT1_PRUDU Caffeic acid 3-O-methyltransferase OS=Prunus dulcis OX=3755 GN=COMT1 PE=2 SV=1 && PF00891:O-methyltransferase domain|PF08100:Dimerisation domain	-	-
102626532	13.4538	122.897	117.089	12.2616	6.98538	11.7436	84.4799	10.3302	3.03402	0.000202841	0.00190868	LOC102626532	NC_023053.1	14247808	14250020	-	2213	protein_coding	L-type lectin-domain containing receptor kinase IX.1-like && sp|Q9LXA5|LRK91_ARATH L-type lectin-domain containing receptor kinase IX.1 OS=Arabidopsis thaliana OX=3702 GN=LECRK91 PE=1 SV=1 && PF00069:Protein kinase domain|PF00139:Legume lectin domain	-	-
102609084	218.366	236.874	224.493	26.5669	29.9373	26.69	226.578	27.7314	3.02951	4.67e-30	2.37e-27	LOC102609084	NC_023048.1	21291091	21293460	-	1117	protein_coding	dihydrofolate reductase-like && sp|P36591|DYR_SCHPO Dihydrofolate reductase OS=Schizosaccharomyces pombe (strain 972 / ATCC 24843) OX=284812 GN=dfr1 PE=2 SV=2 && PF03959:Serine hydrolase (FSH1)	-	-
102609721	138.678	274.536	195.441	15.327	31.9332	27.7576	202.885	25.0059	3.02031	1.08e-12	7.62e-11	LOC102609721	NC_023047.1	27623437	27626139	+	1734	protein_coding	polygalacturonase At1g48100 && sp|Q949Z1|PGLR4_ARATH Polygalacturonase At1g48100 OS=Arabidopsis thaliana OX=3702 GN=At1g48100 PE=2 SV=1 && PF00295:Glycosyl hydrolases family 28	-	-
102628059	147.992	498.526	412.011	62.33	45.9039	22.4196	352.843	43.5512	3.01735	1.52e-08	4.89e-07	LOC102628059	NC_023051.1	9264784	9266827	-	1024	protein_coding	hypothetical protein && - && PF06521:PAR1 protein	-	-
102612706	6.20946	14.8666	36.9754	3.06541	1.99582	2.1352	19.3505	2.39881	3.01716	0.00400209	0.0218905	LOC102612706	NC_023046.1	23472165	23476897	-	3718	protein_coding	uncharacterized protein At4g38062 && sp|P0CB23|Y4862_ARATH Uncharacterized protein At4g38062 OS=Arabidopsis thaliana OX=3702 GN=At4g38062 PE=4 SV=1 && -	-	-
102614896	9.31418	65.413	92.4384	1.0218	7.98329	11.7436	55.7219	6.91623	3.01406	0.00273525	0.0161755	LOC102614896	NW_006257074.1	2465619	2467965	-	1247	protein_coding	putative methyltransferase DDB_G0268948 && sp|Q55EX9|Y8948_DICDI Putative methyltransferase DDB_G0268948 OS=Dictyostelium discoideum OX=44689 GN=DDB_G0268948 PE=1 SV=2 && PF08241:Methyltransferase domain	-	-
102623144	9.31418	13.8755	18.4877	3.06541	0	2.1352	13.8925	1.73354	3.01365	0.00700805	0.0339572	LOC102623144	NC_023049.1	281130	285548	-	3138	protein_coding	ATPase 8%2C plasma membrane-type && sp|Q9M2A0|PMA8_ARATH ATPase 8, plasma membrane-type OS=Arabidopsis thaliana OX=3702 GN=AHA8 PE=3 SV=1 && PF00690:Cation transporter/ATPase, N-terminus|PF00702:haloacid dehalogenase-like hydrolase|PF00122:E1-E2 ATPase	-	-
102619103	115.91	35.6798	15.8466	5.10902	4.98956	10.676	55.8121	6.92485	3.01202	0.000523225	0.00419642	LOC102619103	NC_023050.1	6777778	6779516	-	1542	protein_coding	growth-regulating factor 10-like && sp|Q6AWX7|GRF12_ORYSJ Growth-regulating factor 12 OS=Oryza sativa subsp. japonica OX=39947 GN=GRF12 PE=2 SV=1 && PF08879:WRC|PF08880:QLQ	GRF	GRF
102626059	193.528	341.932	450.747	19.4143	59.8747	43.7715	328.736	41.0202	3.00255	3.95e-10	1.79e-08	LOC102626059	NC_023053.1	18528089	18531848	-	1793	protein_coding	lysosomal Pro-X carboxypeptidase-like && sp|Q5RBU7|PCP_PONAB Lysosomal Pro-X carboxypeptidase OS=Pongo abelii OX=9601 GN=PRCP PE=2 SV=1 && PF05577:Serine carboxypeptidase S28	-	-
102606909	1082.52	568.895	665.556	112.398	98.7932	77.9347	772.322	96.3754	3.00154	1.09e-21	2.42e-19	LOC102606909	NC_023046.1	24528791	24532508	+	1863	protein_coding	BTB/POZ and TAZ domain-containing protein 4%2C transcript variant X2 && sp|Q9FJX5|BT4_ARATH BTB/POZ and TAZ domain-containing protein 4 OS=Arabidopsis thaliana OX=3702 GN=BT4 PE=1 SV=1 && PF00651:BTB/POZ domain|PF02135:TAZ zinc finger	TAZ	TAZ
102608763	263.902	424.193	376.797	35.7631	23.9499	73.6643	354.964	44.4591	3.00034	5.81e-12	3.66e-10	LOC102608763	NC_023047.1	4103721	4107089	-	1773	protein_coding	equilibrative nucleotide transporter 3-like%2C transcript variant X1 && sp|Q9M0Y3|ENT3_ARATH Equilibrative nucleotide transporter 3 OS=Arabidopsis thaliana OX=3702 GN=ENT3 PE=1 SV=1 && PF01733:Nucleoside transporter	-	-
102624380	9.31418	18.831	21.1288	5.10902	0	1.0676	16.4247	2.05887	2.99833	0.010656	0.0472593	LOC102624380	NW_006257074.1	883507	890768	+	3528	pseudogene	- && sp|V9M2S5|RPV1_VITRO Disease resistance protein RPV1 OS=Vitis rotundifolia OX=103349 GN=RPV1 PE=1 SV=1 && -	-	-
102616854	86.9324	808.743	641.787	39.8503	58.8768	93.9487	512.487	64.2253	2.99699	1.15e-05	0.00016594	LOC102616854	NW_006257094.1	78046	78819	+	774	protein_coding	dirigent protein 22-like && sp|Q9FI66|DIR3_ARATH Dirigent protein 3 OS=Arabidopsis thaliana OX=3702 GN=DIR3 PE=3 SV=1 && PF03018:Dirigent-like protein	-	-
102613588	187.319	805.769	673.48	116.486	51.8914	40.5687	555.523	69.6486	2.99551	2.28e-07	5.47e-06	LOC102613588	NC_023053.1	248106	249627	+	1520	protein_coding	protein EXORDIUM-like 5 && sp|Q9SII5|EXOL5_ARATH Protein EXORDIUM-like 5 OS=Arabidopsis thaliana OX=3702 GN=EXL5 PE=2 SV=1 && PF04674:Phosphate-induced protein 1 conserved region	-	-
novel.804	15.5236	21.8043	20.2484	4.08721	0	3.2028	19.1921	2.43	2.99105	0.00216264	0.013364	-	NW_006260343.1	123	613	+	399	-	- && sp|Q9M0Y3|ENT3_ARATH Equilibrative nucleotide transporter 3 OS=Arabidopsis thaliana OX=3702 GN=ENT3 PE=1 SV=1 && -	-	-
102606765	240.099	88.2085	146.141	0	30.9353	28.8252	158.149	19.9201	2.98909	0.00181352	0.01163	LOC102606765	NC_023050.1	1342873	1346283	-	1870	protein_coding	aluminum-activated malate transporter 9-like && sp|Q9LS46|ALMT9_ARATH Aluminum-activated malate transporter 9 OS=Arabidopsis thaliana OX=3702 GN=ALMT9 PE=2 SV=1 && PF11744:Aluminium activated malate transporter	-	-
102610769	469.849	150.648	191.039	18.3925	17.9624	66.1911	270.512	34.182	2.98645	2.96e-06	5.19e-05	LOC102610769	NW_006257260.1	27773	28782	+	1010	protein_coding	protein ACCELERATED CELL DEATH 6-like && sp|Q8LPS2|ACD6_ARATH Protein ACCELERATED CELL DEATH 6 OS=Arabidopsis thaliana OX=3702 GN=ACD6 PE=1 SV=1 && PF13962:Domain of unknown function	-	-
102623440	69.3389	55.502	77.4722	6.13082	10.977	8.54079	67.4377	8.54954	2.97882	1.23e-09	5.02e-08	LOC102623440	NC_023050.1	4977054	4977865	+	680	protein_coding	uncharacterized LOC102623440 && - && PF14368:Probable lipid transfer	-	-
102614660	44.5011	25.7688	44.0183	3.06541	2.99373	8.54079	38.096	4.86664	2.97873	2.33e-05	0.000306701	LOC102614660	NC_023046.1	4751754	4755101	+	3220	protein_coding	putative receptor-like protein kinase At3g47110 && sp|Q9SD62|Y3471_ARATH Putative receptor-like protein kinase At3g47110 OS=Arabidopsis thaliana OX=3702 GN=At3g47110 PE=3 SV=1 && PF00069:Protein kinase domain|PF13855:Leucine rich repeat|PF08263:Leucine rich repeat N-terminal domain	-	-
102616398	33.1171	36.6709	19.368	7.15262	0.997911	3.2028	29.7187	3.78444	2.97359	0.000320322	0.00280066	LOC102616398	NC_023050.1	34055497	34058377	-	2123	protein_coding	putative indole-3-acetic acid-amido synthetase GH3.9 && sp|O82243|GH39_ARATH Putative indole-3-acetic acid-amido synthetase GH3.9 OS=Arabidopsis thaliana OX=3702 GN=GH3.9 PE=2 SV=1 && PF03321:GH3 auxin-responsive promoter	-	-
102615355	40.3615	21.8043	58.1041	2.04361	4.98956	8.54079	40.09	5.19132	2.95654	9.01e-05	0.000969207	LOC102615355	NC_023053.1	16799530	16817560	-	2302	protein_coding	wall-associated receptor kinase 2-like && sp|Q9LMP1|WAK2_ARATH Wall-associated receptor kinase 2 OS=Arabidopsis thaliana OX=3702 GN=WAK2 PE=1 SV=1 && PF00069:Protein kinase domain|PF13947:Wall-associated receptor kinase galacturonan-binding	-	-
102613046	57.9549	161.55	90.6777	10.218	16.9645	12.8112	103.394	13.3312	2.9542	5.83e-08	1.61e-06	LOC102613046	NC_023048.1	13274402	13275534	+	1133	protein_coding	probable calcium-binding protein CML11 && sp|Q9AWK2|CML11_ORYSJ Probable calcium-binding protein CML11 OS=Oryza sativa subsp. japonica OX=39947 GN=CML11 PE=2 SV=1 && PF13499:EF-hand domain pair	-	-
112497508	16.5585	16.8488	30.8128	2.04361	0.997911	5.33799	21.4067	2.79317	2.95415	0.00116761	0.00814927	LOC112497508	NC_023048.1	8485418	8486399	-	777	lncRNA	uncharacterized LOC112497508 && - && -	-	-
novel.108	36.2218	31.7154	42.2576	1.0218	9.97911	3.2028	36.7316	4.73457	2.94872	0.000202103	0.00190258	-	NC_023047.1	11289312	11289841	-	308	-	- && - && -	-	-
102617232	678.9	5068.52	4718.76	340.26	468.02	554.084	3488.73	454.121	2.94159	0.000232191	0.002144	LOC102617232	NC_023046.1	25140721	25142251	-	1014	protein_coding	caffeoyl-CoA O-methyltransferase-like && sp|Q43095|CAMT_POPTM Caffeoyl-CoA O-methyltransferase OS=Populus tremuloides OX=3693 PE=2 SV=1 && PF01596:O-methyltransferase	-	-
102618345	346.695	120.915	287.88	57.221	22.952	18.1492	251.83	32.774	2.94101	1.53e-07	3.84e-06	LOC102618345	NC_023051.1	18346676	18347526	+	851	protein_coding	hypothetical protein && - && PF14009:Domain of unknown function (DUF4228)	-	-
102613760	40.3615	66.4041	99.4813	16.3488	0.997911	9.60839	68.749	8.98505	2.93947	0.000237948	0.00218416	LOC102613760	NC_023051.1	12361992	12363094	+	1103	protein_coding	NDR1/HIN1-like protein 6 && sp|Q8LD98|NHL6_ARATH NDR1/HIN1-like protein 6 OS=Arabidopsis thaliana OX=3702 GN=NHL6 PE=1 SV=1 && PF03168:Late embryogenesis abundant protein	-	-
102625644	85.8975	248.768	183.116	37.8067	18.9603	10.676	172.594	22.481	2.93932	3.97e-07	8.89e-06	LOC102625644	NC_023052.1	19382499	19383695	-	1094	protein_coding	uncharacterized LOC102625644%2C transcript variant X1 && - && PF07795:Protein of unknown function (DUF1635)	-	-
novel.523	77.6182	30.7243	81.874	2.04361	7.98329	14.9464	63.4055	8.32443	2.93436	9.15e-05	0.000979387	-	NC_023054.1	10811390	10813758	-	2281	-	- && sp|P08770|TRA1_MAIZE Putative AC transposase OS=Zea mays OX=4577 PE=2 SV=2 && PF14372:Domain of unknown function (DUF4413)|PF05699:hAT family C-terminal dimerisation region	-	-
102610393	58.9898	39.6443	84.5151	11.2398	0	12.8112	61.0497	8.01701	2.93434	0.00110051	0.00775314	LOC102610393	NC_023050.1	11580394	11584256	+	2276	protein_coding	cysteine-rich receptor-like protein kinase 10 && sp|Q9M0X5|CRK25_ARATH Cysteine-rich receptor-like protein kinase 25 OS=Arabidopsis thaliana OX=3702 GN=CRK25 PE=3 SV=1 && PF01657:Salt stress response/antifungal|PF07714:Protein tyrosine kinase|PF11883:Domain of unknown function (DUF3403)	-	-
102618612	42.4313	102.084	113.567	16.3488	9.97911	7.47319	86.0275	11.2671	2.93238	5.44e-07	1.17e-05	LOC102618612	NC_023049.1	18480397	18484002	+	1346	protein_coding	serine/threonine-protein kinase Aurora-2 && sp|Q9M077|AUR1_ARATH Serine/threonine-protein kinase Aurora-1 OS=Arabidopsis thaliana OX=3702 GN=AUR1 PE=1 SV=1 && PF00069:Protein kinase domain	-	-
102620772	292.879	190.292	244.742	60.2864	17.9624	17.0816	242.638	31.7768	2.93191	1.94e-08	6.03e-07	LOC102620772	NC_023047.1	9498639	9499991	-	1353	protein_coding	uncharacterized LOC102620772 && - && -	-	-
102618164	37.2567	155.604	151.423	19.4143	10.977	14.9464	114.761	15.1126	2.92648	3.53e-06	6.07e-05	LOC102618164	NC_023052.1	28806694	28808849	-	2156	protein_coding	exocyst complex component EXO70H1-like && sp|Q8VY27|E70H1_ARATH Exocyst complex component EXO70H1 OS=Arabidopsis thaliana OX=3702 GN=EXO70H1 PE=1 SV=1 && PF03081:Exo70 exocyst complex subunit	-	-
102625986	81.7578	428.158	441.063	16.3488	62.8684	45.9067	316.993	41.708	2.92616	1.4e-05	0.000197411	LOC102625986	NW_006257095.1	346681	348667	-	1401	protein_coding	heat stress transcription factor B-3-like && sp|O22230|HSFB3_ARATH Heat stress transcription factor B-3 OS=Arabidopsis thaliana OX=3702 GN=HSFB3 PE=1 SV=1 && PF00447:HSF-type DNA-binding	HSF	HSF
102628910	4.13964	35.6798	22.8895	3.06541	0.997911	4.27039	20.903	2.7779	2.91986	0.007798	0.0370819	LOC102628910	NC_023050.1	2959369	2960474	+	710	protein_coding	snakin-2-like && sp|P46687|GASA3_ARATH Gibberellin-regulated protein 3 OS=Arabidopsis thaliana OX=3702 GN=GASA3 PE=2 SV=1 && PF02704:Gibberellin regulated protein	-	-
102621972	1199.46	474.74	398.806	37.8067	25.9457	210.317	691.002	91.3564	2.91959	0.00337951	0.0191365	LOC102621972	NC_023050.1	16277590	16279010	-	1291	protein_coding	chlorophyllase-1%2C chloroplastic && sp|Q94LX1|CLH1_CITUN Chlorophyllase-1, chloroplastic OS=Citrus unshiu OX=55188 PE=2 SV=1 && PF07224:Chlorophyllase	-	-
102627619	94.1767	255.705	284.358	5.10902	49.8956	28.8252	211.413	27.9432	2.91912	4.78e-05	0.000566988	LOC102627619	NW_006257081.1	46932	48639	+	1708	protein_coding	AAA-ATPase At2g46620-like && sp|F4IJ77|AATP4_ARATH AAA-ATPase At2g46620 OS=Arabidopsis thaliana OX=3702 GN=At2g46620 PE=2 SV=1 && PF14363:Domain associated at C-terminal with AAA|PF00004:ATPase family associated with various cellular activities (AAA)	-	-
112495519	14.4887	96.1373	75.7114	10.218	6.98538	7.47319	62.1125	8.22553	2.91781	0.000177444	0.00170721	LOC112495519	NW_006257109.1	77964	80465	+	2457	protein_coding	receptor-like protein EIX1 && sp|Q6JN46|EIX2_SOLLC Receptor-like protein EIX2 OS=Solanum lycopersicum OX=4081 GN=EIX2 PE=1 SV=2 && PF13855:Leucine rich repeat|PF08263:Leucine rich repeat N-terminal domain	-	-
102629982	422.243	477.713	278.196	32.6977	55.883	68.3263	392.717	52.3023	2.90914	5.33e-16	6.39e-14	LOC102629982	NC_023046.1	17032826	17035703	+	2648	protein_coding	wall-associated receptor kinase-like 10%2C transcript variant X1 && sp|Q8VYA3|WAKLJ_ARATH Wall-associated receptor kinase-like 10 OS=Arabidopsis thaliana OX=3702 GN=WAKL10 PE=2 SV=1 && PF00069:Protein kinase domain|PF13947:Wall-associated receptor kinase galacturonan-binding	-	-
102624627	6.20946	15.8577	16.7269	1.0218	0.997911	3.2028	12.9314	1.74084	2.90816	0.00849027	0.0395895	LOC102624627	NC_023052.1	15615432	15621449	+	2763	protein_coding	E3 ubiquitin-protein ligase ORTHRUS 2-like%2C transcript variant X1 && sp|Q8VYZ0|ORTH2_ARATH E3 ubiquitin-protein ligase ORTHRUS 2 OS=Arabidopsis thaliana OX=3702 GN=ORTH2 PE=1 SV=1 && PF00097:Zinc finger, C3HC4 type (RING finger)|PF02182:SAD/SRA domain|PF13445:RING-type zinc-finger	-	-
112499238	44.5011	9.91106	14.9662	2.04361	3.99165	3.2028	23.1261	3.07935	2.90459	0.0024859	0.0149657	LOC112499238	NC_023053.1	12403742	12410883	+	1624	protein_coding	uncharacterized LOC112499238%2C transcript variant X1 && - && -	-	-
102627448	658.202	1032.73	749.191	71.5262	108.772	146.261	813.375	108.853	2.90243	7.18e-20	1.31e-17	LOC102627448	NC_023049.1	15696287	15702823	-	3916	protein_coding	putative E3 ubiquitin-protein ligase LIN-1 && sp|C6L7U1|LIN1_LOTJA Putative E3 ubiquitin-protein ligase LIN-1 OS=Lotus japonicus OX=34305 GN=CERBERUS PE=2 SV=2 && PF04564:U-box domain	-	-
102614914	73077	41224.1	19617.2	2176.44	2642.47	13116.5	44639.4	5978.48	2.90046	0.00363303	0.0202562	LOC102614914	NW_006257185.1	4382	11866	-	2874	protein_coding	linoleate 13S-lipoxygenase 2-1%2C chloroplastic && sp|O24370|LOX21_SOLTU Linoleate 13S-lipoxygenase 2-1, chloroplastic OS=Solanum tuberosum OX=4113 GN=LOX2.1 PE=1 SV=1 && PF00305:Lipoxygenase|PF01477:PLAT/LH2 domain	-	-
102617670	178.004	32.7065	50.1808	9.19623	13.9708	11.7436	86.9639	11.6369	2.89982	7.81e-05	0.000860016	LOC102617670	NW_006257311.1	3183	7939	+	2046	protein_coding	ankyrin repeat-containing protein At5g02620-like && sp|Q8LPS2|ACD6_ARATH Protein ACCELERATED CELL DEATH 6 OS=Arabidopsis thaliana OX=3702 GN=ACD6 PE=1 SV=1 && PF13962:Domain of unknown function|PF12796:Ankyrin repeats (3 copies)	-	-
102606992	1171.52	3676.01	2512.56	135.9	327.315	523.123	2453.36	328.779	2.8998	1.95e-08	6.05e-07	LOC102606992	NC_023046.1	26242317	26244291	+	1975	protein_coding	UDP-glycosyltransferase 72E1-like && sp|Q94A84|U72E1_ARATH UDP-glycosyltransferase 72E1 OS=Arabidopsis thaliana OX=3702 GN=UGT72E1 PE=1 SV=1 && PF00201:UDP-glucoronosyl and UDP-glucosyl transferase	-	-
102625423	45.536	637.281	222.733	42.9157	36.9227	41.6363	301.85	40.4916	2.89826	0.000104187	0.00109141	LOC102625423	NW_006257104.1	323986	329730	-	2381	protein_coding	calcineurin B-like protein 7%2C transcript variant X2 && sp|Q3HRP0|CNBL7_ORYSJ Calcineurin B-like protein 7 OS=Oryza sativa subsp. japonica OX=39947 GN=CBL7 PE=2 SV=1 && PF13499:EF-hand domain pair	-	-
102619808	198.703	238.857	340.702	25.5451	27.9415	51.2447	259.42	34.9104	2.89739	9.19e-14	7.71e-12	LOC102619808	NC_023051.1	10013639	10015972	-	1900	protein_coding	lactosylceramide 4-alpha-galactosyltransferase%2C transcript variant X3 && sp|P0C8Q4|Y4990_ARATH Uncharacterized protein At4g19900 OS=Arabidopsis thaliana OX=3702 GN=At4g19900 PE=2 SV=1 && PF04488:Glycosyltransferase sugar-binding region containing DXD motif|PF04572:Alpha 1,4-glycosyltransferase conserved region	-	-
102619888	17.5935	57.4842	71.3096	3.06541	4.98956	11.7436	48.7957	6.59952	2.89403	0.000291957	0.00258596	LOC102619888	NC_023050.1	1417173	1418287	-	992	protein_coding	uncharacterized LOC102619888 && - && PF03168:Late embryogenesis abundant protein	-	-
102611370	17.5935	26.7599	15.8466	2.04361	5.98747	0	20.0666	2.67702	2.89111	0.00507684	0.0263634	LOC102611370	NW_006257175.1	114206	115192	-	987	protein_coding	galactoside 2-alpha-L-fucosyltransferase-like && sp|Q9M5Q1|FUT1_PEA Galactoside 2-alpha-L-fucosyltransferase OS=Pisum sativum OX=3888 GN=FT1 PE=2 SV=1 && PF03254:Xyloglucan fucosyltransferase	-	-
102615859	13.4538	71.3597	88.9169	16.3488	5.98747	1.0676	57.9101	7.8013	2.89048	0.00324516	0.0185254	LOC102615859	NC_023047.1	8988137	8993337	+	3008	protein_coding	DNA replication licensing factor MCM6 && sp|F4KAB8|MCM6_ARATH DNA replication licensing factor MCM6 OS=Arabidopsis thaliana OX=3702 GN=MCM6 PE=1 SV=1 && PF18263:MCM6 C-terminal winged-helix domain|PF00493:MCM P-loop domain|PF17207:MCM OB domain|PF17855:MCM AAA-lid domain|PF14551:MCM N-terminal domain	-	-
102628190	49.6756	5.94664	13.2055	2.04361	2.99373	4.27039	22.9426	3.10258	2.88632	0.00693786	0.0337049	LOC102628190	NC_023047.1	4994432	4996248	-	1817	protein_coding	tyrosine/DOPA decarboxylase 3-like && sp|O82415|TYDC_PAPSO Tyrosine decarboxylase OS=Papaver somniferum OX=3469 GN=TYDC PE=1 SV=2 && PF00282:Pyridoxal-dependent decarboxylase conserved domain	-	-
102623100	706.843	3961.45	3203.65	176.772	391.181	497.501	2623.98	355.151	2.88538	5.2e-07	1.13e-05	LOC102623100	NC_023046.1	20623216	20627449	+	1879	protein_coding	cytochrome P450 71A1-like && sp|A0A1D6F9Y9|C92C6_MAIZE Trimethyltridecatetraene synthase OS=Zea mays OX=4577 GN=CYP92C6 PE=1 SV=1 && PF00067:Cytochrome P450	-	-
102621271	32.0822	17.8399	10.5644	1.0218	4.98956	2.1352	20.1622	2.71552	2.88237	0.00290056	0.0169365	LOC102621271	NC_023048.1	22162251	22165781	-	1354	protein_coding	agamous-like MADS-box protein AGL104 && sp|Q9LM46|AG104_ARATH Agamous-like MADS-box protein AGL104 OS=Arabidopsis thaliana OX=3702 GN=AGL104 PE=1 SV=1 && PF00319:SRF-type transcription factor (DNA-binding and dimerisation domain)	MADS-MIKC	MADS->MADS-MIKC
novel.216	6.20946	17.8399	36.9754	1.0218	1.99582	5.33799	20.3416	2.78521	2.88126	0.00743828	0.0356601	-	NC_023049.1	8647249	8648343	+	885	-	- && sp|O81832|Y4729_ARATH G-type lectin S-receptor-like serine/threonine-protein kinase At4g27290 OS=Arabidopsis thaliana OX=3702 GN=At4g27290 PE=3 SV=4 && PF00954:S-locus glycoprotein domain	-	-
102612461	789.636	165.515	270.272	77.657	53.8872	35.2308	408.474	55.5917	2.87638	9.52e-07	1.94e-05	LOC102612461	NC_023049.1	15068358	15068995	+	521	lncRNA	uncharacterized LOC102612461 && sp|O82337|AGP16_ARATH Arabinogalactan protein 16 OS=Arabidopsis thaliana OX=3702 GN=AGP16 PE=1 SV=1 && -	-	-
102629326	165.585	797.841	657.633	152.249	37.9206	30.9604	540.353	73.7099	2.87384	3.91e-05	0.000476823	LOC102629326	NC_023053.1	555617	557336	-	1072	protein_coding	expansin-like A1 && sp|Q9LZT4|EXLA1_ARATH Expansin-like A1 OS=Arabidopsis thaliana OX=3702 GN=EXLA1 PE=2 SV=1 && PF03330:Lytic transglycolase|PF01357:Pollen allergen	-	-
102610254	38.2916	75.3241	77.4722	11.2398	0	14.9464	63.696	8.72874	2.87271	0.00165901	0.0108472	LOC102610254	NC_023048.1	19614293	19615276	-	984	protein_coding	uncharacterized LOC102610254 && - && -	-	-
102627409	122.119	254.714	429.618	9.19623	28.9394	72.5967	268.817	36.9108	2.86672	4.61e-05	0.000548958	LOC102627409	NC_023054.1	13972558	13976342	-	2346	protein_coding	wall-associated receptor kinase-like 10 && sp|Q7X8C5|WAKLB_ARATH Wall-associated receptor kinase-like 2 OS=Arabidopsis thaliana OX=3702 GN=WAKL2 PE=2 SV=1 && PF00069:Protein kinase domain|PF13947:Wall-associated receptor kinase galacturonan-binding	-	-
102627239	735.82	1424.22	1428.83	231.949	167.649	92.8811	1196.29	164.16	2.86501	2.46e-13	1.96e-11	LOC102627239	NW_006257094.1	409423	415748	-	1556	protein_coding	delta(12)-fatty-acid desaturase FAD2%2C transcript variant X2 && sp|Q8GZC3|FAD2_VERFO Delta(12)-fatty-acid desaturase FAD2 OS=Vernicia fordii OX=73154 GN=FAD2 PE=1 SV=1 && PF11960:Domain of unknown function (DUF3474)|PF00487:Fatty acid desaturase	-	-
112498796	30099.3	12545.4	12896.5	1660.43	1994.82	3971.47	18513.7	2542.24	2.86445	3.73e-11	2.07e-09	LOC112498796	NC_023046.1	14157612	14171816	-	1932	protein_coding	putative UPF0481 protein At3g02645 && sp|P0C897|Y3264_ARATH Putative UPF0481 protein At3g02645 OS=Arabidopsis thaliana OX=3702 GN=At3g02645 PE=3 SV=1 && PF03140:Plant protein of unknown function	-	-
102613890	51.7455	522.313	414.652	79.7006	35.9248	20.2844	329.57	45.3033	2.86263	0.000189699	0.00180613	LOC102613890	NC_023053.1	8204398	8206281	-	1813	protein_coding	geraniol 8-hydroxylase-like%2C transcript variant X1 && sp|Q8VWZ7|C76B6_CATRO Geraniol 8-hydroxylase OS=Catharanthus roseus OX=4058 GN=CYP76B6 PE=1 SV=1 && PF00067:Cytochrome P450	-	-
102612519	71.4087	69.3774	103.003	18.3925	12.9728	2.1352	81.263	11.1668	2.85912	1.14e-05	0.000165165	LOC102612519	NC_023047.1	4741350	4752381	+	5010	protein_coding	abnormal spindle-like microcephaly-associated protein homolog%2C transcript variant X2 && sp|P62288|ASPM_FELCA Abnormal spindle-like microcephaly-associated protein homolog (Fragment) OS=Felis catus OX=9685 GN=ASPM PE=2 SV=1 && -	-	-
102610705	101.421	304.27	307.248	61.3082	16.9645	20.2844	237.646	32.8523	2.85489	3.66e-06	6.26e-05	LOC102610705	NC_023052.1	369306	375993	+	4776	protein_coding	DNA topoisomerase 2%2C transcript variant X1 && sp|P30182|TOP2_ARATH DNA topoisomerase 2 OS=Arabidopsis thaliana OX=3702 GN=TOP2 PE=2 SV=2 && PF00521:DNA gyrase/topoisomerase IV, subunit A|PF16898:C-terminal associated domain of TOPRIM|PF00204:DNA gyrase B|PF02518:Histidine kinase-, DNA gyrase B-, and HSP90-like ATPase	-	-
102617756	30.0124	56.4931	68.6685	9.19623	2.99373	9.60839	51.7247	7.26612	2.83875	1.62e-05	0.000225299	LOC102617756	NC_023049.1	4735967	4736811	+	845	protein_coding	uncharacterized LOC102617756 && - && -	-	-
102610137	18.6284	21.8043	10.5644	3.06541	3.99165	0	16.999	2.35235	2.83801	0.00615945	0.0307364	LOC102610137	NC_023047.1	28270631	28276911	+	2029	protein_coding	alpha-dioxygenase 1-like && sp|Q9SGH6|DOX1_ARATH Alpha-dioxygenase 1 OS=Arabidopsis thaliana OX=3702 GN=DOX1 PE=1 SV=1 && PF03098:Animal haem peroxidase	-	-
102624551	18.6284	20.8132	40.4968	1.0218	7.98329	2.1352	26.6461	3.71343	2.83739	0.0019628	0.0123862	LOC102624551	NC_023047.1	11995055	11997498	+	2444	protein_coding	proline-rich receptor-like protein kinase PERK3%2C transcript variant X1 && sp|Q8RWZ5|SD25_ARATH G-type lectin S-receptor-like serine/threonine-protein kinase SD2-5 OS=Arabidopsis thaliana OX=3702 GN=SD25 PE=1 SV=1 && PF00069:Protein kinase domain|PF01453:D-mannose binding lectin	-	-
102611085	30.0124	102.084	66.0274	10.218	7.98329	9.60839	66.0412	9.2699	2.83427	5.9e-06	9.46e-05	LOC102611085	NC_023050.1	17247273	17327109	-	2359	protein_coding	eugenol synthase 1-like%2C transcript variant X2 && sp|D0VWT0|EGS1_CLABR Eugenol synthase 1 OS=Clarkia breweri OX=36903 GN=EGS1 PE=1 SV=2 && -	-	-
102629992	110.735	69.3774	70.4293	7.15262	9.97911	18.1492	83.514	11.7603	2.83199	3.45e-08	1.02e-06	LOC102629992	NC_023054.1	515811	517941	+	1391	protein_coding	transcription factor MYB108-like && sp|Q9LDE1|MY108_ARATH Transcription factor MYB108 OS=Arabidopsis thaliana OX=3702 GN=MYB108 PE=1 SV=1 && PF00249:Myb-like DNA-binding domain	MYB	MYB->MYB
102630690	17.5935	36.6709	61.6256	1.0218	10.977	4.27039	38.63	5.42307	2.83021	0.00169237	0.0110123	LOC102630690	NC_023046.1	21251929	21254502	+	1822	protein_coding	beta-fructofuranosidase%2C insoluble isoenzyme CWINV1-like && sp|Q43866|INV1_ARATH Beta-fructofuranosidase, insoluble isoenzyme CWINV1 OS=Arabidopsis thaliana OX=3702 GN=CWINV1 PE=1 SV=1 && PF00251:Glycosyl hydrolases family 32 N-terminal domain|PF08244:Glycosyl hydrolases family 32 C terminal	-	-
102621431	931.418	3746.38	3282	486.378	285.403	349.105	2653.27	373.629	2.82818	1.5e-09	6.03e-08	LOC102621431	NC_023053.1	21178732	21181311	-	1360	protein_coding	expansin-A4 && sp|O48818|EXPA4_ARATH Expansin-A4 OS=Arabidopsis thaliana OX=3702 GN=EXPA4 PE=1 SV=1 && PF01357:Pollen allergen|PF03330:Lytic transglycolase	-	-
102625178	86.9324	22.7954	30.8128	4.08721	2.99373	12.8112	46.8469	6.63071	2.82595	0.000828542	0.00612304	LOC102625178	NC_023051.1	13933983	13937409	+	3427	protein_coding	receptor-like protein EIX1 && sp|Q6JN47|EIX1_SOLLC Receptor-like protein EIX1 OS=Solanum lycopersicum OX=4081 GN=EIX1 PE=2 SV=2 && -	-	-
novel.366	1451.98	1807.78	1196.42	55.1774	116.756	456.932	1485.39	209.622	2.82523	0.00125631	0.00864337	-	NC_023052.1	8426461	8429031	+	1692	-	- && sp|Q9ZT50|RHA2A_ARATH E3 ubiquitin-protein ligase RHA2A OS=Arabidopsis thaliana OX=3702 GN=RHA2A PE=1 SV=1 && -	-	-
102607482	14.4887	76.3152	39.6165	15.327	1.99582	1.0676	43.4735	6.13016	2.82452	0.00762758	0.036463	LOC102607482	NC_023046.1	18802640	18803266	+	627	protein_coding	hypothetical protein && - && PF05553:Cotton fibre expressed protein	-	-
102615341	28.9775	46.582	49.3005	10.218	0	7.47319	41.62	5.89707	2.8245	0.0016452	0.0107666	LOC102615341	NC_023052.1	10054171	10055675	-	1194	protein_coding	protein TORNADO 2-like && sp|Q9FIQ5|TRN2_ARATH Protein TORNADO 2 OS=Arabidopsis thaliana OX=3702 GN=TRN2 PE=1 SV=1 && PF00335:Tetraspanin family	-	-
102624516	3261	1987.17	2332.97	223.775	324.321	529.529	2527.05	359.208	2.81488	2.58e-16	3.2e-14	LOC102624516	NC_023052.1	2976557	2981313	-	2460	protein_coding	probable LRR receptor-like serine/threonine-protein kinase At1g56140 && sp|C0LGH2|Y1561_ARATH Probable LRR receptor-like serine/threonine-protein kinase At1g56130 OS=Arabidopsis thaliana OX=3702 GN=At1g56130 PE=2 SV=2 && PF13855:Leucine rich repeat|PF11721:Malectin domain	-	-
102630558	70.3738	444.016	329.257	78.6788	18.9603	22.4196	281.215	40.0196	2.8129	0.000126696	0.00128451	LOC102630558	NC_023051.1	19759175	19760513	-	1339	protein_coding	peroxidase 31-like && sp|Q9FL16|PER63_ARATH Peroxidase 63 OS=Arabidopsis thaliana OX=3702 GN=PER63 PE=2 SV=1 && PF00141:Peroxidase	-	-
novel.38	51.7455	35.6798	29.0521	6.13082	1.99582	8.54079	38.8258	5.55581	2.81111	4.98e-05	0.000587004	-	NC_023046.1	1773343	1775154	-	1812	-	- && sp|Q9UR07|TF211_SCHPO Transposon Tf2-11 polyprotein OS=Schizosaccharomyces pombe (strain 972 / ATCC 24843) OX=284812 GN=Tf2-11 PE=3 SV=1 && -	-	-
107177639	113.84	30.7243	22.8895	7.15262	4.98956	11.7436	55.8179	7.96192	2.81075	0.000521094	0.00418087	LOC107177639	NC_023052.1	1477619	1478493	-	798	lncRNA	uncharacterized LOC107177639 && sp|Q42510|GNOM_ARATH ARF guanine-nucleotide exchange factor GNOM OS=Arabidopsis thaliana OX=3702 GN=GN PE=1 SV=1 && PF01369:Sec7 domain	-	-
novel.64	35.1869	22.7954	14.9662	4.08721	0	6.40559	24.3162	3.4976	2.80558	0.00483168	0.0253815	-	NC_023046.1	20365558	20367298	-	717	-	- && sp|Q99315|YG31B_YEAST Transposon Ty3-G Gag-Pol polyprotein OS=Saccharomyces cerevisiae (strain ATCC 204508 / S288c) OX=559292 GN=TY3B-G PE=1 SV=3 && -	-	-
102621968	35.1869	79.2885	50.1808	9.19623	8.9812	5.33799	54.8854	7.83847	2.80452	2.38e-06	4.31e-05	LOC102621968	NC_023050.1	7380502	7382077	+	1576	protein_coding	protein P21-like && sp|P81370|TLP_ACTDE Thaumatin-like protein OS=Actinidia deliciosa OX=3627 GN=tlp PE=1 SV=2 && PF00314:Thaumatin family	-	-
112498947	56.92	103.075	54.5827	8.17442	14.9687	7.47319	71.5259	10.2054	2.80426	3.48e-07	7.9e-06	LOC112498947	NC_023052.1	13907142	13910159	+	2200	protein_coding	class V chitinase-like && sp|O81862|CHIC_ARATH Class V chitinase OS=Arabidopsis thaliana OX=3702 GN=ChiC PE=1 SV=1 && PF00704:Glycosyl hydrolases family 18	-	-
102607568	34.152	189.301	169.911	28.6105	15.9666	11.7436	131.121	18.7736	2.80393	4.79e-05	0.00056737	LOC102607568	NC_023046.1	6615897	6619345	-	3351	protein_coding	receptor-like protein kinase THESEUS 1 && sp|Q9LK35|THE1_ARATH Receptor-like protein kinase THESEUS 1 OS=Arabidopsis thaliana OX=3702 GN=THE1 PE=1 SV=1 && PF12819:Malectin-like domain|PF07714:Protein tyrosine kinase	-	-
102621380	9.31418	53.5197	9.68402	4.08721	0.997911	5.33799	24.1726	3.47437	2.80332	0.0102532	0.0458945	LOC102621380	NC_023049.1	6160996	6162249	+	535	protein_coding	uncharacterized LOC102621380 && - && -	-	-
102616785	172.83	689.81	536.143	33.7195	77.8371	89.6783	466.261	67.0783	2.79781	3.23e-07	7.42e-06	LOC102616785	NC_023050.1	8722294	8725663	-	2131	protein_coding	UDP-glycosyltransferase 83A1-like%2C transcript variant X2 && sp|Q9SGA8|U83A1_ARATH UDP-glycosyltransferase 83A1 OS=Arabidopsis thaliana OX=3702 GN=UGT83A1 PE=2 SV=1 && PF00201:UDP-glucoronosyl and UDP-glucosyl transferase	-	-
102618779	109.7	228.946	169.911	37.8067	8.9812	26.69	169.519	24.4926	2.79289	2.92e-07	6.79e-06	LOC102618779	NW_006257119.1	177442	180503	-	3062	protein_coding	receptor like protein kinase S.2 && sp|O48837|LRKS2_ARATH Receptor like protein kinase S.2 OS=Arabidopsis thaliana OX=3702 GN=LECRKS2 PE=2 SV=2 && PF00069:Protein kinase domain|PF07714:Protein tyrosine kinase	-	-
102630709	2023.25	928.667	871.562	108.311	219.54	224.196	1274.49	184.016	2.79194	1.79e-11	1.05e-09	LOC102630709	NC_023047.1	14281473	14286090	-	2379	protein_coding	adagio protein 3 && sp|Q9C9W9|ADO3_ARATH Adagio protein 3 OS=Arabidopsis thaliana OX=3702 GN=ADO3 PE=1 SV=1 && PF13415:Galactose oxidase, central domain|PF13426:PAS domain|PF07646:Kelch motif|PF13418:Galactose oxidase, central domain	-	-
102608283	18.6284	54.5108	69.5489	7.15262	3.99165	9.60839	47.5627	6.91755	2.78826	0.000139056	0.00138909	LOC102608283	NW_006257078.1	1510677	1512753	+	1839	protein_coding	cell division cycle 20.2%2C cofactor of APC complex-like && sp|Q9SZA4|CDC21_ARATH Cell division cycle 20.1, cofactor of APC complex OS=Arabidopsis thaliana OX=3702 GN=CDC20-1 PE=1 SV=1 && PF00400:WD domain, G-beta repeat|PF12894:Anaphase-promoting complex subunit 4 WD40 domain	-	-
102624146	21.7331	89.1996	80.1133	12.2616	7.98329	7.47319	63.682	9.23937	2.78576	5.41e-05	0.000630269	LOC102624146	NC_023052.1	6762315	6766438	+	1122	protein_coding	pre-mRNA-splicing factor ATP-dependent RNA helicase DEAH7-like && sp|F4K2E9|PRP16_ARATH Pre-mRNA-splicing factor ATP-dependent RNA helicase DEAH7 OS=Arabidopsis thaliana OX=3702 GN=CUV PE=1 SV=1 && -	-	-
102618290	1326.75	2527.32	2470.31	186.99	343.281	392.876	2108.13	307.716	2.77655	4.18e-15	4.35e-13	LOC102618290	NC_023047.1	16664217	16666741	+	1672	protein_coding	cytochrome b561 and DOMON domain-containing protein At5g35735-like && sp|Q9FKH6|B561P_ARATH Cytochrome b561 and DOMON domain-containing protein At5g35735 OS=Arabidopsis thaliana OX=3702 GN=At5g35735 PE=2 SV=1 && PF03188:Eukaryotic cytochrome b561|PF04526:Protein of unknown function (DUF568)	-	-
107175567	39.3266	27.751	11.4448	2.04361	1.99582	7.47319	26.1741	3.83754	2.7763	0.00231171	0.0141126	LOC107175567	NC_023047.1	7740966	7741415	-	450	protein_coding	prophenin and tritrpticin precursor-like && - && -	-	-
102626273	1030.77	2434.16	3039.02	224.797	254.467	474.014	2167.98	317.759	2.77076	1.69e-10	8.36e-09	LOC102626273	NW_006257090.1	197898	200765	-	1849	protein_coding	ent-kaurene oxidase%2C chloroplastic-like && sp|Q93ZB2|KO1_ARATH Ent-kaurene oxidase, chloroplastic OS=Arabidopsis thaliana OX=3702 GN=KO PE=1 SV=2 && PF00067:Cytochrome P450	-	-
102613329	46.5709	74.333	73.9507	17.3707	7.98329	3.2028	64.9515	9.51891	2.76746	1.52e-05	0.00021214	LOC102613329	NC_023047.1	22524559	22527294	+	1764	protein_coding	reticulon-like protein B17 && sp|Q6DR04|RTNLQ_ARATH Reticulon-like protein B17 OS=Arabidopsis thaliana OX=3702 GN=RTNLB17 PE=2 SV=1 && PF02453:Reticulon	-	-
102629771	23.8029	45.5909	56.3434	8.17442	4.98956	5.33799	41.9124	6.16732	2.76714	2.25e-05	0.000298008	LOC102629771	NC_023051.1	18544838	18550626	+	3749	protein_coding	PR5-like receptor kinase%2C transcript variant X1 && sp|Q9FF31|LRL21_ARATH LEAF RUST 10 DISEASE-RESISTANCE LOCUS RECEPTOR-LIKE PROTEIN KINASE-like 2.1 OS=Arabidopsis thaliana OX=3702 GN=LRK10L-2.1 PE=3 SV=1 && PF14380:Wall-associated receptor kinase C-terminal|PF13947:Wall-associated receptor kinase galacturonan-binding|PF00069:Protein kinase domain	-	-
102607863	3359.32	3336.06	2885.84	494.553	494.964	420.634	3193.74	470.05	2.76384	2.19e-80	1.59e-76	LOC102607863	NC_023052.1	29779377	29780986	+	1202	protein_coding	probable WRKY transcription factor 70 && sp|K4BIZ9|WRK70_SOLLC WRKY DNA-binding transcription factor 70 OS=Solanum lycopersicum OX=4081 GN=WRKY70 PE=2 SV=1 && PF03106:WRKY DNA -binding domain	WRKY	WRKY
102612196	1103.21	395.451	790.568	45.9811	180.622	111.03	763.078	112.544	2.76096	1.15e-07	2.94e-06	LOC102612196	NC_023052.1	20670507	20675035	-	2335	protein_coding	protein NRT1/ PTR FAMILY 7.3 && sp|Q9LQL2|PTR14_ARATH Protein NRT1/ PTR FAMILY 7.3 OS=Arabidopsis thaliana OX=3702 GN=NPF7.3 PE=1 SV=2 && PF00854:POT family	-	-
102611632	424.313	626.379	409.37	176.772	14.9687	24.5548	486.687	72.0985	2.75475	0.000315306	0.00276236	LOC102611632	NW_006257072.1	671534	675594	-	1739	protein_coding	beta-glucosidase 44-like && sp|Q9LV33|BGL44_ARATH Beta-glucosidase 44 OS=Arabidopsis thaliana OX=3702 GN=BGLU44 PE=2 SV=1 && PF00232:Glycosyl hydrolase family 1	-	-
102630855	24.8378	72.3508	154.064	8.17442	7.98329	21.352	83.7509	12.5032	2.74902	0.000360651	0.0030984	LOC102630855	NC_023050.1	35618207	35622253	-	2286	protein_coding	cysteine-rich receptor-like protein kinase 8%2C transcript variant X1 && sp|O65468|CRK8_ARATH Cysteine-rich receptor-like protein kinase 8 OS=Arabidopsis thaliana OX=3702 GN=CRK8 PE=3 SV=2 && PF11883:Domain of unknown function (DUF3403)|PF07714:Protein tyrosine kinase|PF01657:Salt stress response/antifungal	-	-
102625740	227.68	99.1106	60.7452	20.4361	16.9645	20.2844	129.179	19.2283	2.74696	1.47e-06	2.83e-05	LOC102625740	NC_023051.1	13992285	13993620	+	1336	protein_coding	F-box protein At2g27310-like && sp|Q9XIN8|FB119_ARATH F-box protein At2g27310 OS=Arabidopsis thaliana OX=3702 GN=At2g27310 PE=2 SV=1 && -	-	-
102619925	48.6407	99.1106	120.61	12.2616	14.9687	12.8112	89.4538	13.3472	2.74584	9.1e-08	2.4e-06	LOC102619925	NC_023053.1	6560816	6566000	-	2658	protein_coding	DNA replication licensing factor MCM4 && sp|Q0WVF5|MCM4_ARATH DNA replication licensing factor MCM4 OS=Arabidopsis thaliana OX=3702 GN=MCM4 PE=1 SV=1 && PF00493:MCM P-loop domain|PF14551:MCM N-terminal domain|PF17855:MCM AAA-lid domain|PF17207:MCM OB domain	-	-
102631318	81.7578	6.93774	28.1717	3.06541	8.9812	5.33799	38.9558	5.79487	2.74564	0.00544828	0.0278923	LOC102631318	NW_006257073.1	2945297	2947028	-	943	protein_coding	protein NTM1-like 9 && sp|F4JN35|NTL9_ARATH Protein NTM1-like 9 OS=Arabidopsis thaliana OX=3702 GN=NTL9 PE=1 SV=1 && PF02365:No apical meristem (NAM) protein	NAC	NAC
102623141	12.4189	90.1907	48.4201	12.2616	5.98747	4.27039	50.3432	7.5065	2.74456	0.00132185	0.00899465	LOC102623141	NW_006257131.1	21843	23571	+	1397	protein_coding	1-aminocyclopropane-1-carboxylate oxidase homolog 1-like && sp|O04847|DV4H_CATRO Deacetoxyvindoline 4-hydroxylase OS=Catharanthus roseus OX=4058 GN=D4H PE=1 SV=2 && PF14226:non-haem dioxygenase in morphine synthesis N-terminal|PF03171:2OG-Fe(II) oxygenase superfamily	-	-
102620096	100.386	687.828	479.799	34.7413	66.8601	88.6107	422.671	63.404	2.73751	1.75e-05	0.000240657	LOC102620096	NC_023052.1	13373071	13376266	-	1203	protein_coding	transcription factor JUNGBRUNNEN 1%2C transcript variant X2 && sp|Q9SK55|NAC42_ARATH Transcription factor JUNGBRUNNEN 1 OS=Arabidopsis thaliana OX=3702 GN=JUB1 PE=1 SV=1 && PF02365:No apical meristem (NAM) protein	NAC	NAC
102607500	222.505	19.8221	21.1288	8.17442	7.98329	23.4872	87.8188	13.215	2.73332	0.00638659	0.0315986	LOC102607500	NC_023054.1	15275621	15276665	-	765	protein_coding	uncharacterized LOC102607500 && - && -	-	-
107175167	273.216	105.057	73.9507	7.15262	10.977	50.1771	150.741	22.7689	2.72928	0.000564368	0.00447427	LOC107175167	NW_006257260.1	25788	26612	+	825	protein_coding	protein ACCELERATED CELL DEATH 6-like && sp|Q8LPS2|ACD6_ARATH Protein ACCELERATED CELL DEATH 6 OS=Arabidopsis thaliana OX=3702 GN=ACD6 PE=1 SV=1 && PF13962:Domain of unknown function	-	-
102616912	51.7455	178.399	103.003	20.4361	15.9666	13.8788	111.049	16.7605	2.72763	1.09e-06	2.17e-05	LOC102616912	NC_023052.1	19829751	19831571	+	1661	protein_coding	probable purine permease 11 && sp|Q9LPF6|PUP11_ARATH Probable purine permease 11 OS=Arabidopsis thaliana OX=3702 GN=PUP11 PE=1 SV=1 && PF16913:Purine nucleobase transmembrane transport	-	-
102607242	135.573	13.8755	26.411	5.10902	14.9687	6.40559	58.6199	8.82776	2.72739	0.0041328	0.0224933	LOC102607242	NC_023050.1	4512421	4513465	+	1045	protein_coding	putative calcium-binding protein CML19 && sp|Q9FIH9|CML37_ARATH Calcium-binding protein CML37 OS=Arabidopsis thaliana OX=3702 GN=CML37 PE=1 SV=1 && PF13499:EF-hand domain pair	-	-
102613337	37.2567	196.239	169.911	15.327	15.9666	29.8928	134.469	20.3955	2.72355	3.71e-05	0.000456844	LOC102613337	NW_006257083.1	830206	977955	+	1739	protein_coding	receptor-like protein 1 && sp|Q9C6A6|RLP13_ARATH Receptor-like protein 13 OS=Arabidopsis thaliana OX=3702 GN=RLP13 PE=3 SV=1 && PF13855:Leucine rich repeat|PF12799:Leucine Rich repeats (2 copies)	-	-
102608593	28.9775	157.586	164.628	13.2834	24.9478	14.9464	117.064	17.7259	2.72312	7.82e-05	0.000860087	LOC102608593	NW_006257125.1	354350	357342	+	2993	protein_coding	putative disease resistance RPP13-like protein 1 && sp|Q9LRR4|R13L1_ARATH Putative disease resistance RPP13-like protein 1 OS=Arabidopsis thaliana OX=3702 GN=RPPL1 PE=3 SV=1 && PF18052:Rx N-terminal domain|PF00931:NB-ARC domain	-	-
102617018	509.175	1190.32	467.474	75.6134	140.705	112.098	722.323	109.472	2.72175	1.83e-10	8.9e-09	LOC102617018	NC_023046.1	21529402	21531219	-	1209	protein_coding	inorganic pyrophosphatase 1 && sp|Q9FZ62|PPSP2_ARATH Inorganic pyrophosphatase 2 OS=Arabidopsis thaliana OX=3702 GN=At1g17710 PE=2 SV=1 && PF06888:Putative Phosphatase	-	-
102623972	313.578	499.518	720.139	32.6977	37.9206	162.275	511.078	77.6311	2.72045	9.1e-06	0.000136902	LOC102623972	NC_023046.1	28412586	28415646	+	1939	protein_coding	probable acyl-activating enzyme 1%2C peroxisomal && sp|F4HUK6|AAE1_ARATH Butanoate--CoA ligase AAE1 OS=Arabidopsis thaliana OX=3702 GN=AAE1 PE=1 SV=1 && PF00501:AMP-binding enzyme|PF13193:AMP-binding enzyme C-terminal domain	-	-
102609541	28.9775	31.7154	106.524	12.2616	10.977	2.1352	55.739	8.45795	2.71842	0.00105801	0.00750483	LOC102609541	NW_006257076.1	1351958	1355638	+	1677	protein_coding	probable pectate lyase 12 && sp|Q9SCP2|PLY12_ARATH Probable pectate lyase 12 OS=Arabidopsis thaliana OX=3702 GN=At3g53190 PE=2 SV=2 && PF00544:Pectate lyase	-	-
102623096	231.82	716.57	568.716	130.791	64.8642	35.2308	505.702	76.9619	2.71565	6.97e-07	1.46e-05	LOC102623096	NC_023052.1	32050794	32052136	+	1219	protein_coding	expansin-A4 && sp|O48818|EXPA4_ARATH Expansin-A4 OS=Arabidopsis thaliana OX=3702 GN=EXPA4 PE=1 SV=1 && PF03330:Lytic transglycolase|PF01357:Pollen allergen	-	-
102617033	2923.62	948.489	1042.35	115.464	108.772	524.191	1638.15	249.476	2.71527	0.00210265	0.0130863	LOC102617033	NC_023054.1	5653923	5655842	+	1112	protein_coding	protein ACCELERATED CELL DEATH 6-like && sp|Q8LPS2|ACD6_ARATH Protein ACCELERATED CELL DEATH 6 OS=Arabidopsis thaliana OX=3702 GN=ACD6 PE=1 SV=1 && PF13962:Domain of unknown function	-	-
102625504	28.9775	25.7688	73.9507	4.08721	4.98956	10.676	42.899	6.58425	2.71232	0.000284901	0.00253794	LOC102625504	NC_023047.1	26050086	26054479	+	1752	protein_coding	uncharacterized LOC102625504%2C transcript variant X1 && sp|Q37145|ACA1_ARATH Calcium-transporting ATPase 1 OS=Arabidopsis thaliana OX=3702 GN=ACA1 PE=1 SV=3 && PF12515:Ca2+-ATPase N terminal autoinhibitory domain	-	-
102613978	20.6982	202.186	136.457	21.4579	26.9436	6.40559	119.78	18.269	2.71127	0.00104336	0.0074203	LOC102613978	NC_023052.1	859013	865623	+	3685	protein_coding	putative calcium-transporting ATPase 11%2C plasma membrane-type && sp|Q9M2L4|ACA11_ARATH Putative calcium-transporting ATPase 11, plasma membrane-type OS=Arabidopsis thaliana OX=3702 GN=ACA11 PE=1 SV=1 && PF00689:Cation transporting ATPase, C-terminus|PF00702:haloacid dehalogenase-like hydrolase|PF00690:Cation transporter/ATPase, N-terminus|PF12515:Ca2+-ATPase N terminal autoinhibitory domain|PF0…	-	-
102616835	243.204	214.079	388.241	37.8067	17.9624	73.6643	281.841	43.1445	2.7107	1.13e-07	2.9e-06	LOC102616835	NC_023054.1	6993250	6997076	-	934	protein_coding	peroxisomal membrane protein PMP22 && sp|Q9ZS51|PMP22_ARATH Peroxisomal membrane protein PMP22 OS=Arabidopsis thaliana OX=3702 GN=PMP22 PE=1 SV=1 && PF04117:Mpv17 / PMP22 family	-	-
102609641	241.134	871.182	1222.83	91.9623	97.7953	168.681	778.381	119.479	2.70443	4.99e-07	1.09e-05	LOC102609641	NW_006257106.1	385401	391265	+	3607	protein_coding	receptor-like protein 13%2C transcript variant X1 && sp|Q9C6A6|RLP13_ARATH Receptor-like protein 13 OS=Arabidopsis thaliana OX=3702 GN=RLP13 PE=3 SV=1 && PF13855:Leucine rich repeat	-	-
102616720	150.062	868.209	655.872	67.439	146.693	42.7039	558.048	85.612	2.70391	2.34e-05	0.000307743	LOC102616720	NC_023053.1	13476802	13481410	-	3290	protein_coding	respiratory burst oxidase homolog protein D && sp|Q9FIJ0|RBOHD_ARATH Respiratory burst oxidase homolog protein D OS=Arabidopsis thaliana OX=3702 GN=RBOHD PE=1 SV=1 && PF08414:Respiratory burst NADPH oxidase|PF08022:FAD-binding domain|PF08030:Ferric reductase NAD binding domain|PF01794:Ferric reductase like transmembrane component	-	-
102608885	50.7106	131.817	133.816	16.3488	8.9812	23.4872	105.448	16.2724	2.70067	2.34e-06	4.26e-05	LOC102608885	NC_023048.1	20732364	20742742	+	4668	protein_coding	serine/threonine-protein kinase TIO && sp|Q2QAV0|TIO_ARATH Serine/threonine-protein kinase TIO OS=Arabidopsis thaliana OX=3702 GN=TIO PE=1 SV=1 && PF00069:Protein kinase domain	-	-
102615060	4369.39	567.904	739.507	387.263	228.522	258.359	1892.27	291.381	2.69908	0.00326512	0.0186002	LOC102615060	NC_023052.1	31217972	31219671	+	1700	protein_coding	nematode resistance protein-like HSPRO2 && sp|O04203|HSPR2_ARATH Nematode resistance protein-like HSPRO2 OS=Arabidopsis thaliana OX=3702 GN=HSPRO2 PE=1 SV=1 && PF07231:Hs1pro-1 N-terminus|PF07014:Hs1pro-1 protein C-terminus	-	-
102614160	35.1869	43.6087	41.3772	14.3052	0	4.27039	40.0576	6.19188	2.69481	0.00592487	0.0298123	LOC102614160	NC_023050.1	6655974	6657889	-	1916	protein_coding	protein DETOXIFICATION 56 && sp|O49660|DTX56_ARATH Protein DETOXIFICATION 56 OS=Arabidopsis thaliana OX=3702 GN=DTX56 PE=1 SV=1 && PF01554:MatE	-	-
102607277	47.6058	72.3508	92.4384	18.3925	5.98747	8.54079	70.7983	10.9736	2.69143	3.68e-06	6.29e-05	LOC102607277	NC_023046.1	16630943	16634157	-	2522	protein_coding	trichohyalin && - && -	-	-
102618825	782.391	6756.37	3629.75	370.914	626.688	732.373	3722.84	576.658	2.69063	0.00117295	0.00817868	LOC102618825	NC_023052.1	3378372	3385112	-	1658	protein_coding	coumarin 8-geranyltransferase 1b%2C chloroplastic && sp|A0A077K9K6|CGT1B_CITLI Coumarin 8-geranyltransferase 1b, chloroplastic OS=Citrus limon OX=2708 GN=Cl-PT1b PE=1 SV=1 && PF01040:UbiA prenyltransferase family	-	-
102614043	11.384	29.7332	25.5306	6.13082	0	4.27039	22.2159	3.46707	2.6865	0.00913234	0.0419755	LOC102614043	NC_023050.1	570805	571853	+	953	protein_coding	mavicyanin && - && PF02298:Plastocyanin-like domain	-	-
102617423	30.0124	184.346	169.03	13.2834	23.9499	22.4196	127.796	19.8843	2.68502	9.08e-05	0.00097336	LOC102617423	NC_023053.1	19217142	19218073	-	932	protein_coding	kiwellin && sp|P85261|KIWEL_ACTCC Kiwellin OS=Actinidia chinensis var. chinensis OX=1590841 GN=KWL1 PE=1 SV=2 && -	-	-
102617083	202.842	428.158	323.094	29.6323	47.8997	71.5291	318.031	49.687	2.67991	2.62e-10	1.24e-08	LOC102617083	NC_023050.1	8718702	8720530	-	1670	protein_coding	UDP-glycosyltransferase 83A1-like && sp|Q9SGA8|U83A1_ARATH UDP-glycosyltransferase 83A1 OS=Arabidopsis thaliana OX=3702 GN=UGT83A1 PE=2 SV=1 && PF00201:UDP-glucoronosyl and UDP-glucosyl transferase	-	-
102615409	112.805	691.792	614.495	40.8721	64.8642	116.368	473.031	74.0349	2.67652	2.7e-05	0.000347863	LOC102615409	NC_023049.1	8406623	8410132	+	2768	protein_coding	G-type lectin S-receptor-like serine/threonine-protein kinase At4g27290 && sp|O81832|Y4729_ARATH G-type lectin S-receptor-like serine/threonine-protein kinase At4g27290 OS=Arabidopsis thaliana OX=3702 GN=At4g27290 PE=3 SV=4 && PF07714:Protein tyrosine kinase|PF00954:S-locus glycoprotein domain|PF01453:D-mannose binding lectin|PF08276:PAN-like domain	-	-
102615690	370.498	1297.36	1156.8	96.0495	152.68	193.235	941.552	147.322	2.6765	1.43e-08	4.63e-07	LOC102615690	NW_006257105.1	163460	171029	-	2082	protein_coding	metal transporter Nramp6%2C transcript variant X1 && sp|Q9SAH8|NRAM1_ARATH Metal transporter Nramp1 OS=Arabidopsis thaliana OX=3702 GN=NRAMP1 PE=1 SV=1 && PF01566:Natural resistance-associated macrophage protein	-	-
102618680	94.1767	83.2529	103.883	15.327	18.9603	9.60839	93.7709	14.6319	2.67579	7.76e-11	3.97e-09	LOC102618680	NC_023048.1	21489874	21490717	+	844	protein_coding	uncharacterized LOC102618680 && - && -	-	-
102621182	28.9775	20.8132	44.0183	1.0218	0.997911	12.8112	31.2697	4.94363	2.67266	0.00981407	0.0444137	LOC102621182	NW_006257270.1	29976	33086	+	2964	protein_coding	receptor-like protein EIX2 && sp|Q6JN47|EIX1_SOLLC Receptor-like protein EIX1 OS=Solanum lycopersicum OX=4081 GN=EIX1 PE=2 SV=2 && PF08263:Leucine rich repeat N-terminal domain	-	-
102629764	2990.89	3150.73	2318.88	403.612	353.261	571.165	2820.17	442.679	2.67182	2.76e-29	1.33e-26	LOC102629764	NC_023050.1	22091128	22092745	+	1618	protein_coding	F-box/kelch-repeat protein SKIP20 && sp|Q9M1Y1|SKI20_ARATH F-box/kelch-repeat protein SKIP20 OS=Arabidopsis thaliana OX=3702 GN=SKIP20 PE=1 SV=1 && PF01344:Kelch motif	-	-
102627146	179.039	311.207	647.069	30.6541	78.835	70.4615	379.105	59.9835	2.66061	7.68e-07	1.6e-05	LOC102627146	NW_006257588.1	575	2471	-	963	protein_coding	lysosomal Pro-X carboxypeptidase-like && sp|P42785|PCP_HUMAN Lysosomal Pro-X carboxypeptidase OS=Homo sapiens OX=9606 GN=PRCP PE=1 SV=1 && PF05577:Serine carboxypeptidase S28	-	-
102624001	25.8727	106.048	77.4722	11.2398	5.98747	16.014	69.7978	11.0804	2.65963	0.000115233	0.00118376	LOC102624001	NC_023048.1	16104444	16106181	+	1629	transcribed_pseudogene	3-oxo-Delta(4%2C5)-steroid 5-beta-reductase-like && sp|A0A1C9CX66|CYC2_CAMAC (S)-8-oxocitronellyl enol synthase CYC2 OS=Camptotheca acuminata OX=16922 GN=CYC2 PE=1 SV=1 && -	-	-
102627888	47.6058	170.47	178.714	28.6105	13.9708	20.2844	132.263	20.9552	2.65961	7.91e-06	0.000121675	LOC102627888	NC_023046.1	23229915	23230665	-	751	protein_coding	histone H3.2 && sp|P59226|H32_ARATH Histone H3.2 OS=Arabidopsis thaliana OX=3702 GN=HTR2 PE=1 SV=2 && PF00125:Core histone H2A/H2B/H3/H4	-	-
102610448	170.76	81.2707	73.0704	18.3925	14.9687	18.1492	108.367	17.1701	2.65695	8.79e-08	2.33e-06	LOC102610448	NC_023047.1	28295903	28301016	+	2269	protein_coding	alpha-dioxygenase 1-like && sp|Q9SGH6|DOX1_ARATH Alpha-dioxygenase 1 OS=Arabidopsis thaliana OX=3702 GN=DOX1 PE=1 SV=1 && PF03098:Animal haem peroxidase	-	-
102621844	2718.71	11442.3	10723.7	666.216	1740.36	1539.48	8294.92	1315.35	2.6568	3.55e-07	8.03e-06	LOC102621844	NC_023048.1	14186979	14299876	+	6712	protein_coding	receptor-like protein 15%2C transcript variant X4 && sp|Q9LNV9|RLP1_ARATH Receptor-like protein 1 OS=Arabidopsis thaliana OX=3702 GN=RLP1 PE=2 SV=2 && PF12799:Leucine Rich repeats (2 copies)|PF13855:Leucine rich repeat	-	-
102611367	498.826	52.5286	62.506	28.6105	50.8935	18.1492	204.62	32.551	2.65059	0.00181847	0.0116514	LOC102611367	NW_006257156.1	50568	57202	-	4187	protein_coding	probable cellulose synthase A catalytic subunit 3 [UDP-forming] && sp|Q69V23|CESA3_ORYSJ Probable cellulose synthase A catalytic subunit 3 [UDP-forming] OS=Oryza sativa subsp. japonica OX=39947 GN=CESA3 PE=2 SV=1 && PF03552:Cellulose synthase|PF14569:Zinc-binding RING-finger	-	-
102614267	36.2218	91.1818	29.9324	0	6.98538	18.1492	52.4453	8.37818	2.64959	0.0113017	0.0494957	LOC102614267	NC_023051.1	11893720	11896510	+	1325	protein_coding	acid phosphatase 1%2C transcript variant X1 && sp|P27061|PPA1_SOLLC Acid phosphatase 1 OS=Solanum lycopersicum OX=4081 GN=APS1 PE=2 SV=1 && PF03767:HAD superfamily, subfamily IIIB (Acid phosphatase)	-	-
107174740	104.526	421.22	456.029	23.5015	59.8747	73.6643	327.258	52.3468	2.64518	1.31e-05	0.000186461	LOC107174740	NW_006257125.1	551	949	+	399	protein_coding	glutathione transferase GST 23-like && sp|P32110|GSTX6_SOYBN Probable glutathione S-transferase OS=Glycine max OX=3847 GN=HSP26-A PE=2 SV=1 && PF00043:Glutathione S-transferase, C-terminal domain	-	-
102617389	17.5935	35.6798	36.095	10.218	2.99373	1.0676	29.7894	4.75979	2.64321	0.00275061	0.016253	LOC102617389	NC_023050.1	29385230	29388894	+	2463	protein_coding	protein SINE1%2C transcript variant X1 && sp|Q5XVI1|SINE1_ARATH Protein SINE1 OS=Arabidopsis thaliana OX=3702 GN=SINE1 PE=1 SV=1 && -	-	-
102626202	199.737	1811.74	798.492	156.336	81.8287	212.452	936.657	150.206	2.64091	6.03e-05	0.000687421	LOC102626202	NC_023050.1	19458911	19462457	-	1342	protein_coding	caffeic acid 3-O-methyltransferase 1-like && sp|Q00763|COMT1_POPTM Caffeic acid 3-O-methyltransferase 1 OS=Populus tremuloides OX=3693 GN=OMT1 PE=1 SV=1 && PF00891:O-methyltransferase domain|PF08100:Dimerisation domain	-	-
102630231	243.204	210.115	415.533	25.5451	44.906	69.3939	289.617	46.615	2.63752	3.5e-09	1.28e-07	LOC102630231	NC_023049.1	7005721	7010985	-	2263	pseudogene	- && sp|Q38868|CDPK9_ARATH Calcium-dependent protein kinase 9 OS=Arabidopsis thaliana OX=3702 GN=CPK9 PE=1 SV=1 && -	-	-
102615527	197.668	535.197	434.901	103.202	43.9081	40.5687	389.255	62.5596	2.63729	1.17e-07	2.99e-06	LOC102615527	NC_023052.1	12161801	12164688	-	2214	protein_coding	transcription factor bHLH62%2C transcript variant X1 && sp|Q9SRT2|BH062_ARATH Transcription factor bHLH62 OS=Arabidopsis thaliana OX=3702 GN=BHLH62 PE=2 SV=1 && PF00010:Helix-loop-helix DNA-binding domain	bHLH	bHLH
107174782	33.1171	21.8043	58.9845	4.08721	10.977	3.2028	37.9686	6.08901	2.63643	0.000549986	0.00438676	LOC107174782	NW_006257131.1	270206	279454	+	1707	protein_coding	protein NRT1/ PTR FAMILY 5.6-like && sp|O80436|PTR29_ARATH Protein NRT1/ PTR FAMILY 5.5 OS=Arabidopsis thaliana OX=3702 GN=NPF5.5 PE=2 SV=1 && PF00854:POT family	-	-
102611331	241.134	732.428	642.667	50.0683	107.774	102.489	538.743	86.7774	2.63455	2.42e-08	7.38e-07	LOC102611331	NC_023054.1	2820993	2823500	+	840	protein_coding	CASP-like protein 1D1 && sp|B9RT03|CSPL5_RICCO CASP-like protein 1D1 OS=Ricinus communis OX=3988 GN=RCOM_0679870 PE=2 SV=1 && PF04535:Domain of unknown function (DUF588)	-	-
102608877	31.0473	21.8043	54.5827	13.2834	3.99165	0	35.8114	5.75836	2.63419	0.0111308	0.0489455	LOC102608877	NW_006257093.1	413714	414611	-	898	protein_coding	hypothetical protein && - && -	-	-
102614173	596.108	1104.09	1218.43	104.224	142.701	224.196	972.875	157.04	2.63198	2.18e-12	1.47e-10	LOC102614173	NC_023051.1	11369037	11370124	+	968	protein_coding	protein LURP-one-related 10-like && sp|Q9LZX1|LOR15_ARATH Protein LURP-one-related 15 OS=Arabidopsis thaliana OX=3702 GN=At5g01750 PE=1 SV=1 && PF04525:LURP-one-related	-	-
102630901	521.594	415.274	125.892	138.965	21.954	11.7436	354.253	57.5543	2.62118	0.00173987	0.0112573	LOC102630901	NC_023047.1	4611001	4613632	+	1834	protein_coding	tryptophan synthase beta chain 1 && sp|O50046|TRPB_CAMAC Tryptophan synthase beta chain 2, chloroplastic OS=Camptotheca acuminata OX=16922 GN=TSB PE=2 SV=1 && PF00291:Pyridoxal-phosphate dependent enzyme	-	-
112498822	139.713	502.491	264.11	28.6105	71.8496	46.9743	302.104	49.1448	2.61942	1.02e-06	2.06e-05	LOC112498822	NC_023052.1	12995017	13005158	-	893	protein_coding	coumarin 8-geranyltransferase 1b%2C chloroplastic-like && sp|A0A077K9K6|CGT1B_CITLI Coumarin 8-geranyltransferase 1b, chloroplastic OS=Citrus limon OX=2708 GN=Cl-PT1b PE=1 SV=1 && PF01040:UbiA prenyltransferase family	-	-
102617008	48.6407	372.656	303.726	19.4143	33.929	65.1235	241.674	39.4889	2.61493	0.000285317	0.00253853	LOC102617008	NC_023052.1	31260686	31266547	-	1875	protein_coding	probable caffeine synthase 2%2C transcript variant X1 && sp|A0A061FMF5|BTS1_THECC 7-methylxanthine methyltransferase 1 OS=Theobroma cacao OX=3641 GN=BTS1 PE=1 SV=1 && PF03492:SAM dependent carboxyl methyltransferase	-	-
102626127	106.596	222.999	240.34	55.1774	22.952	14.9464	189.978	31.0252	2.61377	2.74e-06	4.87e-05	LOC102626127	NC_023052.1	29036318	29037649	+	1173	protein_coding	uncharacterized LOC102626127 && - && PF05056:Protein of unknown function (DUF674)	-	-
102623775	113.84	165.515	95.9599	18.3925	21.954	21.352	125.105	20.5662	2.60386	2.8e-11	1.6e-09	LOC102623775	NC_023046.1	27870479	27874262	-	2601	protein_coding	oligopeptide transporter 7-like && sp|O82485|OPT7_ARATH Oligopeptide transporter 7 OS=Arabidopsis thaliana OX=3702 GN=OPT7 PE=2 SV=1 && PF03169:OPT oligopeptide transporter protein	-	-
102617899	27.9426	51.5375	120.61	19.4143	3.99165	9.60839	66.6967	11.0048	2.60242	0.000868284	0.00637964	LOC102617899	NC_023046.1	24229445	24233976	-	3212	protein_coding	AP2-like ethylene-responsive transcription factor ANT%2C transcript variant X1 && sp|Q38914|ANT_ARATH AP2-like ethylene-responsive transcription factor ANT OS=Arabidopsis thaliana OX=3702 GN=ANT PE=1 SV=2 && PF00847:AP2 domain	AP2/ERF-AP2	AP2/ERF->AP2/ERF-AP2
102611808	121.084	158.577	520.296	37.8067	54.8851	39.5011	266.653	44.0643	2.59783	6.42e-06	0.000101586	LOC102611808	NC_023053.1	4406961	4407884	-	774	protein_coding	organ-specific protein S2-like && - && PF10950:Organ specific protein	-	-
102631395	36.2218	439.06	250.904	27.5887	49.8956	42.7039	242.062	40.0627	2.59517	0.000417182	0.00348754	LOC102631395	NC_023052.1	28125231	28129234	-	2153	protein_coding	MLO-like protein 12 && sp|Q94KB7|MLO6_ARATH MLO-like protein 6 OS=Arabidopsis thaliana OX=3702 GN=MLO6 PE=2 SV=2 && PF03094:Mlo family	-	-
107177556	210.087	29.7332	69.5489	21.4579	14.9687	14.9464	103.123	17.1243	2.58899	0.000381026	0.00324058	LOC107177556	NC_023051.1	18285364	18285816	+	453	protein_coding	uncharacterized LOC107177556 && - && -	-	-
102613474	64.1644	45.5909	152.303	16.3488	4.98956	22.4196	87.3528	14.586	2.58734	0.000220352	0.00205124	LOC102613474	NC_023052.1	3937320	3948983	+	1590	protein_coding	aspartyl protease family protein At5g10770-like%2C transcript variant X2 && sp|Q8S9J6|ASPA_ARATH Aspartyl protease family protein At5g10770 OS=Arabidopsis thaliana OX=3702 GN=At5g10770 PE=2 SV=1 && PF14543:Xylanase inhibitor N-terminal|PF14541:Xylanase inhibitor C-terminal	-	-
102628935	8.27927	36.6709	29.9324	1.0218	2.99373	8.54079	24.9609	4.18544	2.58543	0.00963207	0.0437816	LOC102628935	NC_023053.1	1588581	1592978	-	1395	protein_coding	branched-chain-amino-acid aminotransferase 2%2C chloroplastic-like%2C transcript variant X3 && sp|Q9FYA6|BCAT5_ARATH Branched-chain-amino-acid aminotransferase 5, chloroplastic OS=Arabidopsis thaliana OX=3702 GN=BCAT5 PE=1 SV=1 && PF01063:Amino-transferase class IV	-	-
102627410	295.984	921.729	1186.73	75.6134	157.67	167.613	801.482	133.632	2.5848	4.18e-07	9.34e-06	LOC102627410	NC_023054.1	15010896	15013197	-	1645	protein_coding	uncharacterized LOC102627410 && sp|Q9SII6|PIX13_ARATH Probable serine/threonine-protein kinase PIX13 OS=Arabidopsis thaliana OX=3702 GN=PIX13 PE=1 SV=2 && PF00069:Protein kinase domain	-	-
102616565	14.4887	43.6087	22.8895	3.06541	1.99582	8.54079	26.9956	4.53401	2.58296	0.00292753	0.0170664	LOC102616565	NC_023048.1	23767396	23780885	-	1284	protein_coding	alcohol dehydrogenase-like && sp|P48977|ADH_MALDO Alcohol dehydrogenase OS=Malus domestica OX=3750 GN=ADH PE=2 SV=1 && PF00107:Zinc-binding dehydrogenase|PF08240:Alcohol dehydrogenase GroES-like domain	-	-
102614154	84.8626	381.576	268.512	72.548	14.9687	35.2308	244.983	40.9158	2.58251	0.000118839	0.0012164	LOC102614154	NC_023049.1	8156531	8159931	+	2681	protein_coding	receptor-like serine/threonine-protein kinase SD1-8%2C transcript variant X1 && sp|O81905|SD18_ARATH Receptor-like serine/threonine-protein kinase SD1-8 OS=Arabidopsis thaliana OX=3702 GN=SD18 PE=1 SV=1 && PF08276:PAN-like domain|PF00954:S-locus glycoprotein domain|PF01453:D-mannose binding lectin|PF11883:Domain of unknown function (DUF3403)|PF07714:Protein tyrosine kinase	-	-
102607074	15.5236	42.6176	76.5918	18.3925	1.99582	2.1352	44.911	7.50782	2.58107	0.0111043	0.0488686	LOC102607074	NC_023051.1	17477765	17480251	-	1796	protein_coding	G2/mitotic-specific cyclin S13-7 && sp|P25011|CCNB1_SOYBN G2/mitotic-specific cyclin S13-6 OS=Glycine max OX=3847 PE=2 SV=1 && PF02984:Cyclin, C-terminal domain|PF00134:Cyclin, N-terminal domain	-	-
102623635	129.364	91.1818	139.978	35.7631	16.9645	7.47319	120.175	20.0669	2.58013	4.13e-06	6.93e-05	LOC102623635	NC_023049.1	18584357	18587775	-	942	protein_coding	histidine-containing phosphotransfer protein 4 && sp|Q6F303|PHP5_ORYSJ Pseudo histidine-containing phosphotransfer protein 5 OS=Oryza sativa subsp. japonica OX=39947 GN=PHP5 PE=2 SV=1 && PF01627:Hpt domain	-	-
107175249	25.8727	29.7332	55.463	0	6.98538	11.7436	37.023	6.24299	2.57342	0.00794322	0.0376189	LOC107175249	NW_006257398.1	11472	12197	-	726	protein_coding	receptor-like protein 9DC3 && sp|Q5MR23|9DC3_SOLPI Receptor-like protein 9DC3 OS=Solanum pimpinellifolium OX=4084 GN=9DC3 PE=3 SV=1 && PF13855:Leucine rich repeat	-	-
102615914	44.5011	85.2351	113.567	25.5451	9.97911	5.33799	81.1011	13.6207	2.57312	0.000128382	0.00129872	LOC102615914	NC_023050.1	35159431	35173885	+	9374	protein_coding	kinesin-like protein KIN-12D && sp|Q27IK6|KN12D_ARATH Kinesin-like protein KIN-12D OS=Arabidopsis thaliana OX=3702 GN=KIN12D PE=2 SV=1 && PF00225:Kinesin motor domain	-	-
102610919	1049.4	560.966	1030.03	26.5669	127.733	290.387	880.131	148.229	2.57039	9.27e-05	0.000989313	LOC102610919	NC_023052.1	9137903	9138482	-	580	protein_coding	protein NIM1-INTERACTING 2-like && - && PF15699:NPR1 interacting	-	-
107177533	72.4436	255.705	331.898	25.5451	38.9185	46.9743	220.016	37.146	2.56774	6.76e-06	0.00010648	LOC107177533	NC_023051.1	13940281	13943797	+	3439	protein_coding	receptor-like protein EIX1 && sp|Q6JN46|EIX2_SOLLC Receptor-like protein EIX2 OS=Solanum lycopersicum OX=4081 GN=EIX2 PE=1 SV=2 && PF08263:Leucine rich repeat N-terminal domain	-	-
112495510	13.4538	191.284	132.055	15.327	13.9708	27.7576	112.264	19.0185	2.56326	0.002112	0.0131332	LOC112495510	NC_023049.1	8607750	8611984	+	3171	pseudogene	- && sp|O81832|Y4729_ARATH G-type lectin S-receptor-like serine/threonine-protein kinase At4g27290 OS=Arabidopsis thaliana OX=3702 GN=At4g27290 PE=3 SV=4 && PF07714:Protein tyrosine kinase|PF08276:PAN-like domain|PF01453:D-mannose binding lectin|PF00954:S-locus glycoprotein domain	-	-
102623422	21.7331	43.6087	26.411	8.17442	0.997911	6.40559	30.5842	5.19264	2.56318	0.00156666	0.0103461	LOC102623422	NC_023049.1	1506473	1508654	+	1893	protein_coding	anthocyanidin 3-O-glucosyltransferase 2-like && sp|P51094|UFOG_VITVI Anthocyanidin 3-O-glucosyltransferase UFGT OS=Vitis vinifera OX=29760 GN=UFGT PE=1 SV=2 && PF00201:UDP-glucoronosyl and UDP-glucosyl transferase	-	-
102610743	31.0473	87.2174	63.3863	22.4797	3.99165	4.27039	60.5503	10.2472	2.5623	0.00147937	0.0098808	LOC102610743	NW_006257073.1	669474	670861	+	1286	protein_coding	blue copper protein && - && PF02298:Plastocyanin-like domain	-	-
102617683	55.8851	128.844	69.5489	15.327	14.9687	12.8112	84.7593	14.369	2.5593	4.41e-07	9.79e-06	LOC102617683	NC_023050.1	10300091	10302914	-	1442	protein_coding	protein SRG1-like && sp|Q39224|SRG1_ARATH Protein SRG1 OS=Arabidopsis thaliana OX=3702 GN=SRG1 PE=2 SV=1 && PF03171:2OG-Fe(II) oxygenase superfamily	-	-
102608002	1537.88	6642.39	4121.87	397.481	671.594	1030.23	4100.71	699.769	2.55102	4.92e-07	1.08e-05	LOC102608002	NC_023047.1	29779974	29787085	-	1279	protein_coding	cinnamoyl-CoA reductase 1-like && sp|A0A0B6VQ48|PAR1_ROSHC Phenylacetaldehyde reductase OS=Rosa hybrid cultivar OX=128735 GN=PAR PE=1 SV=1 && PF01370:NAD dependent epimerase/dehydratase family	-	-
102616879	45.536	115.959	132.055	35.7631	7.98329	6.40559	97.8501	16.7173	2.54899	0.000697031	0.00533534	LOC102616879	NC_023050.1	1103443	1106342	-	1886	protein_coding	high mobility group B protein 6%2C transcript variant X1 && sp|Q9SUP7|HMGB6_ARATH High mobility group B protein 6 OS=Arabidopsis thaliana OX=3702 GN=HMGB6 PE=2 SV=1 && PF00505:HMG (high mobility group) box	HMG	HMG
102611340	30.0124	290.394	219.211	34.7413	28.9394	28.8252	179.873	30.8353	2.54472	0.000325436	0.00283738	LOC102611340	NC_023047.1	11407630	11408388	+	759	protein_coding	ethylene-responsive transcription factor ERF113-like && sp|Q9LYU3|EF113_ARATH Ethylene-responsive transcription factor ERF113 OS=Arabidopsis thaliana OX=3702 GN=ERF113 PE=2 SV=1 && PF00847:AP2 domain	AP2/ERF-ERF	AP2/ERF->AP2/ERF-ERF
102614144	252.518	139.746	170.791	19.4143	43.9081	33.0956	187.685	32.1393	2.54452	1.09e-09	4.48e-08	LOC102614144	NC_023048.1	26759590	26765867	+	2848	protein_coding	U-box domain-containing protein 5-like && sp|O23225|PUB5_ARATH U-box domain-containing protein 5 OS=Arabidopsis thaliana OX=3702 GN=PUB5 PE=3 SV=3 && PF04564:U-box domain	-	-
novel.98	65.1993	97.1284	58.1041	3.06541	20.9561	13.8788	73.4773	12.6334	2.53834	0.00010124	0.00106477	-	NC_023047.1	30145825	30148094	+	1344	-	- && - && -	-	-
102607653	46.5709	49.5553	58.9845	7.15262	8.9812	10.676	51.7036	8.9366	2.53602	2.72e-07	6.41e-06	LOC102607653	NC_023050.1	33814478	33815461	-	984	protein_coding	glutaredoxin-C11 && sp|Q9LYC6|GRC11_ARATH Glutaredoxin-C11 OS=Arabidopsis thaliana OX=3702 GN=GRXC11 PE=3 SV=1 && PF00462:Glutaredoxin	-	-
102631082	819.648	316.163	301.085	153.27	49.8956	44.8391	478.965	82.6684	2.53393	1.19e-05	0.000170745	LOC102631082	NC_023052.1	26485548	26487555	-	2008	protein_coding	UDP-glycosyltransferase 89B2-like && sp|Q9C9B0|U89B1_ARATH Flavonol 3-O-glucosyltransferase UGT89B1 OS=Arabidopsis thaliana OX=3702 GN=UGT89B1 PE=1 SV=2 && PF00201:UDP-glucoronosyl and UDP-glucosyl transferase	-	-
107178390	99.3513	91.1818	88.9169	17.3707	13.9708	17.0816	93.15	16.141	2.52966	5.02e-12	3.19e-10	LOC107178390	NC_023054.1	2519162	2519898	-	474	protein_coding	protein SRC2-like && - && -	-	-
102613988	40.3615	48.5642	54.5827	3.06541	6.98538	14.9464	47.8361	8.33239	2.52886	8.19e-05	0.000895265	LOC102613988	NC_023046.1	406637	408981	+	1485	protein_coding	uncharacterized LOC102613988 && - && -	-	-
102630941	1686.9	548.082	404.968	172.685	168.647	116.368	879.984	152.567	2.52752	8.18e-07	1.69e-05	LOC102630941	NC_023049.1	5014995	5016188	+	1194	protein_coding	chaperone protein dnaJ 11%2C chloroplastic && sp|Q9FYB5|DNJ11_ARATH Chaperone protein dnaJ 11, chloroplastic OS=Arabidopsis thaliana OX=3702 GN=ATJ11 PE=1 SV=2 && PF00226:DnaJ domain	-	-
102616386	6.20946	19.8221	44.8987	2.04361	4.98956	5.33799	23.6434	4.12372	2.52513	0.0102834	0.0460105	LOC102616386	NC_023049.1	18426800	18429170	-	1566	protein_coding	transcription factor MYB87-like && sp|Q9M2Y9|RAX3_ARATH Transcription factor RAX3 OS=Arabidopsis thaliana OX=3702 GN=RAX3 PE=2 SV=1 && PF00249:Myb-like DNA-binding domain	MYB	MYB->MYB
102612547	201.807	372.656	280.837	60.2864	53.8872	35.2308	285.1	49.8014	2.51595	1.17e-12	8.24e-11	LOC102612547	NC_023048.1	19664558	19666528	+	1870	protein_coding	isoflavone 2'-hydroxylase-like && sp|W8JMU7|CYQ32_CATRO Cytochrome P450 81Q32 OS=Catharanthus roseus OX=4058 GN=CYP81Q32 PE=2 SV=1 && PF00067:Cytochrome P450	-	-
102607253	70.3738	575.833	485.962	40.8721	52.8893	104.625	377.389	66.1287	2.51362	0.000251159	0.00228132	LOC102607253	NC_023050.1	34923179	34924312	-	1134	protein_coding	probable carboxylesterase 5 && sp|Q9FX94|CXE5_ARATH Probable carboxylesterase 5 OS=Arabidopsis thaliana OX=3702 GN=CXE5 PE=2 SV=1 && PF07859:alpha/beta hydrolase fold	-	-
102621244	72.4436	123.888	154.944	15.327	19.9582	26.69	117.092	20.6584	2.50643	3.97e-08	1.15e-06	LOC102621244	NC_023047.1	12007288	12010770	+	2676	protein_coding	G-type lectin S-receptor-like serine/threonine-protein kinase SD2-5%2C transcript variant X2 && sp|Q8RWZ5|SD25_ARATH G-type lectin S-receptor-like serine/threonine-protein kinase SD2-5 OS=Arabidopsis thaliana OX=3702 GN=SD25 PE=1 SV=1 && PF00069:Protein kinase domain	-	-
102629070	37.2567	119.924	122.371	16.3488	13.9708	19.2168	93.1838	16.5121	2.49926	1.38e-05	0.000195937	LOC102629070	NW_006257087.1	119987	126649	-	2662	protein_coding	DNA replication licensing factor MCM7 && sp|P43299|MCM7_ARATH DNA replication licensing factor MCM7 OS=Arabidopsis thaliana OX=3702 GN=MCM7 PE=1 SV=2 && PF17207:MCM OB domain|PF00493:MCM P-loop domain|PF14551:MCM N-terminal domain|PF17855:MCM AAA-lid domain	-	-
102615124	46.5709	18.831	11.4448	2.04361	1.99582	9.60839	25.6156	4.54927	2.49892	0.0107865	0.0477405	LOC102615124	NW_006257159.1	159352	160634	-	801	protein_coding	putative F-box protein PP2-B12 && sp|Q9ZVQ6|P2B10_ARATH F-box protein PP2-B10 OS=Arabidopsis thaliana OX=3702 GN=PP2B10 PE=1 SV=1 && PF14299:Phloem protein 2	-	-
102627453	323.927	606.557	517.655	55.1774	146.693	54.4475	482.713	85.4393	2.49711	3.8e-08	1.11e-06	LOC102627453	NC_023050.1	4392408	4396220	-	2108	protein_coding	4-coumarate--CoA ligase-like 9%2C transcript variant X1 && sp|Q84P23|4CLL9_ARATH 4-coumarate--CoA ligase-like 9 OS=Arabidopsis thaliana OX=3702 GN=4CLL9 PE=1 SV=2 && PF00501:AMP-binding enzyme|PF13193:AMP-binding enzyme C-terminal domain	-	-
102629135	21814.9	14220.4	10105.7	1437.68	4722.12	2033.78	15380.3	2731.19	2.49344	3e-08	8.99e-07	LOC102629135	NC_023047.1	4556650	4558197	+	1440	protein_coding	thiamine thiazole synthase 2%2C chloroplastic && sp|F6H7K5|THI42_VITVI Thiamine thiazole synthase 2, chloroplastic OS=Vitis vinifera OX=29760 GN=THI1-2 PE=3 SV=1 && PF01946:Thi4 family	-	-
102629172	28.9775	319.136	231.536	47.0029	23.9499	32.028	193.217	34.3269	2.49333	0.000783889	0.00585679	LOC102629172	NC_023049.1	8678053	8682467	+	3143	protein_coding	G-type lectin S-receptor-like serine/threonine-protein kinase SD1-1%2C transcript variant X1 && sp|O81832|Y4729_ARATH G-type lectin S-receptor-like serine/threonine-protein kinase At4g27290 OS=Arabidopsis thaliana OX=3702 GN=At4g27290 PE=3 SV=4 && PF08276:PAN-like domain|PF00954:S-locus glycoprotein domain|PF07714:Protein tyrosine kinase|PF11883:Domain of unknown function (DUF3403)|PF01453:D-mann…	-	-
102608693	89.0022	51.5375	80.1133	20.4361	4.98956	13.8788	73.551	13.1015	2.4914	1.76e-05	0.000241654	LOC102608693	NW_006257094.1	597073	599506	+	1883	protein_coding	myb family transcription factor PHL5 && sp|Q0WVU3|PHL5_ARATH Myb family transcription factor PHL5 OS=Arabidopsis thaliana OX=3702 GN=PHL5 PE=2 SV=1 && -	GARP-G2-like	GARP->GARP-G2-like
102606907	9.31418	33.6976	36.9754	9.19623	3.99165	1.0676	26.6624	4.75182	2.48629	0.00953638	0.0434284	LOC102606907	NC_023053.1	11180910	11187922	-	4054	protein_coding	uncharacterized LOC102606907%2C transcript variant X2 && - && PF14868:Domain of unknown function (DUF4487)	-	-
107175912	100.386	359.772	250.024	95.0277	17.9624	13.8788	236.727	42.2896	2.48455	0.00101893	0.00727513	LOC107175912	NC_023047.1	26512105	26513337	+	1233	protein_coding	protein E6-like && - && -	-	-
102607061	31.0473	101.093	39.6165	10.218	12.9728	7.47319	57.2522	10.2214	2.48286	0.000182571	0.00174976	LOC102607061	NC_023050.1	27152292	27157268	-	3982	protein_coding	TMV resistance protein N-like%2C transcript variant X1 && sp|V9M2S5|RPV1_VITRO Disease resistance protein RPV1 OS=Vitis rotundifolia OX=103349 GN=RPV1 PE=1 SV=1 && PF01582:TIR domain|PF00931:NB-ARC domain	-	-
102624291	163.516	160.559	166.389	18.3925	47.8997	21.352	163.488	29.2147	2.48127	3.47e-09	1.27e-07	LOC102624291	NW_006257134.1	268187	273758	-	4091	protein_coding	putative disease resistance protein At4g11170%2C transcript variant X1 && sp|V9M2S5|RPV1_VITRO Disease resistance protein RPV1 OS=Vitis rotundifolia OX=103349 GN=RPV1 PE=1 SV=1 && PF00931:NB-ARC domain|PF01582:TIR domain	-	-
102631254	83.8277	358.78	318.692	24.5233	15.9666	96.0839	253.767	45.5246	2.48081	0.000779409	0.00582934	LOC102631254	NC_023051.1	3088716	3090401	+	1519	protein_coding	probable O-methyltransferase 3 && sp|B0ZB57|OMT3_HUMLU Probable O-methyltransferase 3 OS=Humulus lupulus OX=3486 GN=OMT3 PE=2 SV=1 && PF00891:O-methyltransferase domain|PF08100:Dimerisation domain	-	-
102629265	14.4887	33.6976	20.2484	6.13082	3.99165	2.1352	22.8116	4.08589	2.47694	0.00213391	0.0132354	LOC102629265	NC_023048.1	21764987	21766870	+	1606	protein_coding	uncharacterized hydrolase YugF%2C transcript variant X1 && sp|P24640|LIP3_MORS1 Lipase 3 OS=Moraxella sp. (strain TA144) OX=77152 GN=lip3 PE=1 SV=1 && PF00561:alpha/beta hydrolase fold	-	-
102626963	655.098	425.185	391.763	68.4608	81.8287	114.233	490.682	88.1742	2.4769	5.63e-15	5.74e-13	LOC102626963	NC_023048.1	19999628	20000941	-	1314	protein_coding	hypothetical protein && - && -	-	-
102614176	1050.43	2767.17	3717.78	310.628	416.129	630.951	2511.8	452.569	2.47275	3.99e-08	1.15e-06	LOC102614176	NC_023051.1	19927146	19929194	+	2049	protein_coding	AAA-ATPase ASD%2C mitochondrial-like%2C transcript variant X1 && sp|Q9FLD5|ASD_ARATH AAA-ATPase ASD, mitochondrial OS=Arabidopsis thaliana OX=3702 GN=AATP1 PE=1 SV=1 && PF00004:ATPase family associated with various cellular activities (AAA)|PF14363:Domain associated at C-terminal with AAA	-	-
102629181	24.8378	151.639	91.558	15.327	16.9645	16.014	89.345	16.1018	2.47264	0.000264716	0.00238256	LOC102629181	NC_023050.1	22041630	22047392	-	2238	protein_coding	MLO-like protein 1 && sp|O49621|MLO1_ARATH MLO-like protein 1 OS=Arabidopsis thaliana OX=3702 GN=MLO1 PE=1 SV=1 && PF03094:Mlo family	-	-
102619823	20.6982	46.582	57.2238	12.2616	6.98538	3.2028	41.5013	7.48327	2.47014	0.000675219	0.00520046	LOC102619823	NC_023052.1	14354878	14358720	-	1960	protein_coding	protein JASON%2C transcript variant X1 && sp|F4IDQ5|JASON_ARATH Protein JASON OS=Arabidopsis thaliana OX=3702 GN=JASON PE=2 SV=1 && -	-	-
102618943	162.481	265.616	387.361	41.8939	60.8726	44.8391	271.819	49.2019	2.46617	5.15e-10	2.29e-08	LOC102618943	NC_023046.1	19241100	19246406	+	2840	protein_coding	putative leucine-rich repeat receptor-like protein kinase At2g19210 && sp|O65924|Y2921_ARATH Putative leucine-rich repeat receptor-like protein kinase At2g19210 OS=Arabidopsis thaliana OX=3702 GN=At2g19210 PE=1 SV=1 && PF13855:Leucine rich repeat|PF12819:Malectin-like domain|PF07714:Protein tyrosine kinase	-	-
102609090	16.5585	108.031	119.73	16.3488	10.977	17.0816	81.4396	14.8025	2.46226	0.000972868	0.00699454	LOC102609090	NW_006257136.1	154524	157290	-	1362	protein_coding	putative 12-oxophytodienoate reductase 11 && sp|Q8LAH7|OPR1_ARATH 12-oxophytodienoate reductase 1 OS=Arabidopsis thaliana OX=3702 GN=OPR1 PE=1 SV=2 && PF00724:NADH:flavin oxidoreductase / NADH oxidase family	-	-
102609828	519.524	58.4753	73.0704	44.9593	53.8872	19.2168	217.023	39.3544	2.46183	0.00273453	0.0161755	LOC102609828	NC_023047.1	30597191	30598228	-	1038	protein_coding	F-box protein At4g18380-like && sp|O49508|FB237_ARATH F-box protein At4g18380 OS=Arabidopsis thaliana OX=3702 GN=At4g18380 PE=2 SV=1 && PF12937:F-box-like	-	-
102620001	48.6407	117.942	70.4293	15.327	15.9666	11.7436	79.0039	14.3457	2.45982	1.96e-06	3.64e-05	LOC102620001	NC_023052.1	3499751	3501272	+	1522	protein_coding	hypothetical protein && - && PF05910:Plant protein of unknown function (DUF868)	-	-
107178435	3538.35	1223.03	1593.46	157.358	154.676	844.47	2118.28	385.501	2.4582	0.00652322	0.0321183	LOC107178435	NC_023054.1	5649925	5651101	+	1177	protein_coding	ankyrin repeat-containing protein ITN1-like && - && PF12796:Ankyrin repeats (3 copies)	-	-
112497941	27.9426	334.994	167.269	20.4361	41.9123	34.1632	176.735	32.1705	2.45783	0.00123242	0.0085087	LOC112497941	NC_023049.1	9975080	9976270	-	562	lncRNA	uncharacterized LOC112497941 && - && -	-	-
102610354	74.5135	246.785	221.852	65.3954	7.98329	25.6224	181.05	33.0004	2.45649	0.000779998	0.00583173	LOC102610354	NC_023047.1	26866882	26869477	+	1895	protein_coding	GDSL esterase/lipase At5g14450 && sp|Q9LY84|GDL76_ARATH GDSL esterase/lipase At5g14450 OS=Arabidopsis thaliana OX=3702 GN=At5g14450 PE=2 SV=1 && PF00657:GDSL-like Lipase/Acylhydrolase	-	-
102609704	82.7927	82.2618	61.6256	17.3707	6.98538	17.0816	75.5601	13.8125	2.45449	3.64e-07	8.21e-06	LOC102609704	NC_023047.1	3529639	3531482	+	1439	protein_coding	stem-specific protein TSJT1-like && sp|P24805|TSJT1_TOBAC Stem-specific protein TSJT1 OS=Nicotiana tabacum OX=4097 GN=TSJT1 PE=2 SV=1 && PF12481:Aluminium induced protein	-	-
102612446	2625.56	4895.07	4202.87	831.748	639.661	668.317	3907.83	713.242	2.45396	1.18e-20	2.36e-18	LOC102612446	NC_023048.1	25809719	25812081	+	2060	protein_coding	alpha-amylase && sp|P17859|AMYA_VIGMU Alpha-amylase OS=Vigna mungo OX=3915 GN=AMY1.1 PE=2 SV=1 && PF07821:Alpha-amylase C-terminal beta-sheet domain|PF00128:Alpha amylase, catalytic domain	-	-
102623194	13.4538	42.6176	66.9078	9.19623	8.9812	4.27039	40.9931	7.48261	2.45366	0.00172255	0.0111685	LOC102623194	NC_023046.1	14536975	14539849	-	2228	protein_coding	ankyrin repeat-containing protein At5g02620-like%2C transcript variant X1 && sp|Q9C7A2|ITN1_ARATH Ankyrin repeat-containing protein ITN1 OS=Arabidopsis thaliana OX=3702 GN=ITN1 PE=1 SV=1 && PF12796:Ankyrin repeats (3 copies)|PF13962:Domain of unknown function	-	-
102629744	61.0596	438.069	309.889	53.1338	49.8956	44.8391	269.672	49.2895	2.45204	7.7e-05	0.000851253	LOC102629744	NW_006257125.1	357339	362574	+	3823	protein_coding	putative disease resistance protein At3g14460%2C transcript variant X2 && sp|Q9LRR5|DRL21_ARATH Putative disease resistance protein At3g14460 OS=Arabidopsis thaliana OX=3702 GN=At3g14460 PE=3 SV=1 && -	-	-
102624118	31.0473	130.826	128.533	8.17442	29.9373	14.9464	96.8022	17.686	2.45173	0.000546943	0.0043673	LOC102624118	NC_023050.1	7400181	7429083	+	1639	protein_coding	uncharacterized LOC102624118 && sp|P83958|TLP_ACTCC Thaumatin-like protein OS=Actinidia chinensis var. chinensis OX=1590841 GN=TLP PE=1 SV=2 && PF00314:Thaumatin family	-	-
102621578	1478.89	1440.08	1267.73	302.454	171.641	291.454	1395.56	255.183	2.45172	1.02e-22	2.52e-20	LOC102621578	NC_023051.1	10850076	10852580	-	1696	protein_coding	ammonium transporter 2 && sp|Q9M6N7|AMT2_ARATH Ammonium transporter 2 OS=Arabidopsis thaliana OX=3702 GN=AMT2 PE=1 SV=2 && PF00909:Ammonium Transporter Family	-	-
102620300	21.7331	40.6354	90.6777	6.13082	5.98747	16.014	51.0154	9.37742	2.45099	0.00131922	0.00898128	LOC102620300	NC_023053.1	2466030	2468486	-	2225	protein_coding	probable indole-3-acetic acid-amido synthetase GH3.1 && sp|O82333|GH31_ARATH Probable indole-3-acetic acid-amido synthetase GH3.1 OS=Arabidopsis thaliana OX=3702 GN=GH3.1 PE=2 SV=1 && PF03321:GH3 auxin-responsive promoter	-	-
102616364	1303.99	2076.37	1529.2	242.167	348.271	310.671	1636.52	300.37	2.44575	4.54e-23	1.17e-20	LOC102616364	NW_006257083.1	425536	430505	-	3468	protein_coding	receptor-like protein 13%2C transcript variant X1 && sp|Q9C6A6|RLP13_ARATH Receptor-like protein 13 OS=Arabidopsis thaliana OX=3702 GN=RLP13 PE=3 SV=1 && PF13855:Leucine rich repeat	-	-
102620989	28.9775	72.3508	38.7361	7.15262	7.98329	10.676	46.6881	8.60397	2.44205	7.8e-05	0.000859111	LOC102620989	NW_006257116.1	221685	223975	+	2291	pseudogene	- && sp|Q9LXV0|U92A1_ARATH UDP-glycosyltransferase 92A1 OS=Arabidopsis thaliana OX=3702 GN=UGT92A1 PE=2 SV=1 && -	-	-
102608385	853.8	2035.73	1037.07	160.423	306.359	257.291	1308.87	241.358	2.43898	3.14e-10	1.46e-08	LOC102608385	NC_023047.1	8820712	8823000	+	2289	protein_coding	cationic amino acid transporter 5 && sp|O64759|CAAT5_ARATH Cationic amino acid transporter 5 OS=Arabidopsis thaliana OX=3702 GN=CAT5 PE=1 SV=1 && PF13520:Amino acid permease|PF13906:C-terminus of AA_permease	-	-
102617371	138.678	109.022	156.705	10.218	20.9561	43.7715	134.802	24.9819	2.43558	4.06e-06	6.84e-05	LOC102617371	NW_006257239.1	69809	74721	-	2170	pseudogene	- && sp|Q39191|WAK1_ARATH Wall-associated receptor kinase 1 OS=Arabidopsis thaliana OX=3702 GN=WAK1 PE=1 SV=2 && PF00069:Protein kinase domain|PF13947:Wall-associated receptor kinase galacturonan-binding	-	-
102618368	5968.32	11725.8	10593.4	1528.62	1523.81	2177.9	9429.18	1743.44	2.43528	6.24e-17	8.22e-15	LOC102618368	NC_023046.1	23563946	23567556	-	2585	protein_coding	probable 1-deoxy-D-xylulose-5-phosphate synthase 2%2C chloroplastic && sp|Q6YU51|DXS2_ORYSJ Probable 1-deoxy-D-xylulose-5-phosphate synthase 2, chloroplastic OS=Oryza sativa subsp. japonica OX=39947 GN=Os07g0190000 PE=2 SV=1 && PF02779:Transketolase, pyrimidine binding domain|PF02780:Transketolase, C-terminal domain|PF13292:1-deoxy-D-xylulose-5-phosphate synthase	-	-
102622628	9.31418	165.515	108.285	15.327	19.9582	17.0816	94.3713	17.4556	2.43499	0.00456779	0.0243008	LOC102622628	NC_023047.1	19975938	19981758	-	3415	protein_coding	G-type lectin S-receptor-like serine/threonine-protein kinase At4g03230 && sp|Q9ZR08|Y4230_ARATH G-type lectin S-receptor-like serine/threonine-protein kinase At4g03230 OS=Arabidopsis thaliana OX=3702 GN=At4g03230 PE=3 SV=3 && PF08276:PAN-like domain|PF07714:Protein tyrosine kinase|PF00954:S-locus glycoprotein domain|PF11883:Domain of unknown function (DUF3403)|PF13947:Wall-associated receptor ki…	-	-
102629252	24.8378	171.461	132.055	13.2834	22.952	24.5548	109.451	20.2634	2.43448	0.000564457	0.00447427	LOC102629252	NW_006257083.1	812513	834138	+	1633	protein_coding	receptor-like protein 1 && sp|Q9LNV9|RLP1_ARATH Receptor-like protein 1 OS=Arabidopsis thaliana OX=3702 GN=RLP1 PE=2 SV=2 && PF13855:Leucine rich repeat	-	-
novel.203	53.8153	16.8488	19.368	3.06541	2.99373	10.676	30.0107	5.57838	2.43233	0.00546917	0.027986	-	NC_023049.1	1650275	1651135	+	861	-	- && - && PF13456:Reverse transcriptase-like	-	-
102621571	8.27927	74.333	65.1471	13.2834	11.9749	2.1352	49.2531	9.13119	2.42932	0.0109796	0.0484375	LOC102621571	NC_023050.1	28716442	28720525	-	2710	protein_coding	uncharacterized LOC102621571%2C transcript variant X3 && sp|P93295|M310_ARATH Uncharacterized mitochondrial protein AtMg00310 OS=Arabidopsis thaliana OX=3702 GN=AtMg00310 PE=4 SV=1 && PF13456:Reverse transcriptase-like|PF13966:zinc-binding in reverse transcriptase	-	-
102627768	219.401	493.571	48.4201	110.355	14.9687	16.014	253.797	47.1125	2.42899	0.00772977	0.03683	LOC102627768	NC_023051.1	17390664	17396217	-	2289	protein_coding	protein NRT1/ PTR FAMILY 3.1-like && sp|Q9SX20|PTR18_ARATH Protein NRT1/ PTR FAMILY 3.1 OS=Arabidopsis thaliana OX=3702 GN=NPF3.1 PE=2 SV=1 && PF00854:POT family	-	-
102628818	27.9426	118.933	97.7206	8.17442	12.9728	24.5548	81.532	15.234	2.42368	0.000460905	0.00378604	LOC102628818	NW_006257138.1	228943	233315	-	4373	protein_coding	G-type lectin S-receptor-like serine/threonine-protein kinase RLK1 && sp|Q39202|RLK1_ARATH G-type lectin S-receptor-like serine/threonine-protein kinase RLK1 OS=Arabidopsis thaliana OX=3702 GN=RLK1 PE=2 SV=2 && -	-	-
112498982	82.7927	279.492	245.622	37.8067	50.8935	24.5548	202.636	37.7517	2.42344	4.51e-06	7.46e-05	LOC112498982	NC_023052.1	5991781	5992698	+	794	protein_coding	uncharacterized LOC112498982 && - && -	-	-
102610970	3355.18	1266.63	868.041	294.279	291.39	438.783	1829.95	341.484	2.4219	2.95e-07	6.86e-06	LOC102610970	NW_006257102.1	485940	487299	+	1360	protein_coding	mitogen-activated protein kinase kinase 9 && sp|Q9FX43|M2K9_ARATH Mitogen-activated protein kinase kinase 9 OS=Arabidopsis thaliana OX=3702 GN=MKK9 PE=1 SV=1 && PF00069:Protein kinase domain	-	-
102622245	40.3615	75.3241	59.8649	16.3488	9.97911	6.40559	58.5168	10.9112	2.42097	1.39e-05	0.00019635	LOC102622245	NC_023049.1	268740	274365	+	2568	protein_coding	DNA replication licensing factor MCM5%2C transcript variant X1 && sp|O80786|MCM5_ARATH DNA replication licensing factor MCM5 OS=Arabidopsis thaliana OX=3702 GN=MCM5 PE=1 SV=1 && PF17855:MCM AAA-lid domain|PF14551:MCM N-terminal domain|PF00493:MCM P-loop domain|PF17207:MCM OB domain	-	-
102610777	114.875	380.585	338.941	55.1774	37.9206	62.9883	278.134	52.0288	2.41976	6.68e-07	1.4e-05	LOC102610777	NC_023050.1	965523	967466	+	1471	protein_coding	putative RING-H2 finger protein ATL21A && sp|P0CH01|AT21A_ARATH Putative RING-H2 finger protein ATL21A OS=Arabidopsis thaliana OX=3702 GN=ATL21A PE=3 SV=1 && PF13947:Wall-associated receptor kinase galacturonan-binding|PF13639:Ring finger domain	-	-
102608641	504.001	44.5998	99.4813	65.3954	23.9499	32.028	216.027	40.4577	2.41617	0.00318404	0.0182754	LOC102608641	NC_023052.1	5315751	5318096	+	2346	protein_coding	U-box domain-containing protein 18 && sp|Q9XIJ5|PUB18_ARATH U-box domain-containing protein 18 OS=Arabidopsis thaliana OX=3702 GN=PUB18 PE=1 SV=1 && PF04564:U-box domain|PF00514:Armadillo/beta-catenin-like repeat	-	-
107177560	179.039	455.909	463.072	38.8285	66.8601	100.354	366.007	68.6809	2.4152	4.81e-07	1.06e-05	LOC107177560	NC_023051.1	18432515	18432934	-	420	protein_coding	hypothetical protein && - && -	-	-
102629968	6.20946	168.488	83.6347	18.3925	11.9749	18.1492	86.1108	16.1722	2.41356	0.00971907	0.044094	LOC102629968	NC_023052.1	12654188	12657096	-	1731	protein_coding	probable WRKY transcription factor 28 && sp|Q8VWJ2|WRK28_ARATH WRKY transcription factor 28 OS=Arabidopsis thaliana OX=3702 GN=WRKY28 PE=2 SV=1 && PF03106:WRKY DNA -binding domain	WRKY	WRKY
107178909	84.8626	119.924	189.279	5.10902	17.9624	51.2447	131.355	24.7721	2.41	0.000987192	0.0070858	LOC107178909	NW_006257083.1	931385	932310	+	763	protein_coding	receptor-like protein 14 && sp|Q9SKK2|RLP21_ARATH Receptor like protein 21 OS=Arabidopsis thaliana OX=3702 GN=RLP21 PE=3 SV=2 && PF08263:Leucine rich repeat N-terminal domain	-	-
102577976	3550.77	844.423	1107.5	426.092	310.35	298.928	1834.23	345.123	2.40984	1.5e-06	2.87e-05	LOC102577976	NC_023048.1	25456052	25457332	-	1281	protein_coding	putative R2R3-MYB transcription factor && sp|O23160|MYB73_ARATH Transcription factor MYB73 OS=Arabidopsis thaliana OX=3702 GN=MYB73 PE=1 SV=1 && PF13921:Myb-like DNA-binding domain	MYB	MYB->MYB
102625595	13.4538	16.8488	13.2055	3.06541	2.99373	2.1352	14.5027	2.73145	2.40487	0.00514802	0.026663	LOC102625595	NW_006257125.1	121304	139678	-	5743	protein_coding	myosin-6%2C transcript variant X1 && sp|F4I460|MYO8_ARATH Myosin-8 OS=Arabidopsis thaliana OX=3702 GN=XI-B PE=3 SV=1 && -	-	-
102615648	28.9775	40.6354	44.8987	2.04361	6.98538	12.8112	38.1705	7.28006	2.39725	0.000741675	0.005605	LOC102615648	NC_023053.1	16833691	16835589	-	1103	pseudogene	- && sp|Q9LMN8|WAK3_ARATH Wall-associated receptor kinase 3 OS=Arabidopsis thaliana OX=3702 GN=WAK3 PE=2 SV=2 && -	-	-
102611568	83.8277	977.231	710.455	69.4826	91.8078	177.221	590.505	112.837	2.38818	0.000853299	0.00628293	LOC102611568	NC_023049.1	3088627	3090413	-	1429	protein_coding	protein SRG1 && sp|Q39224|SRG1_ARATH Protein SRG1 OS=Arabidopsis thaliana OX=3702 GN=SRG1 PE=2 SV=1 && PF03171:2OG-Fe(II) oxygenase superfamily|PF14226:non-haem dioxygenase in morphine synthesis N-terminal	-	-
102610989	310.473	218.043	173.432	63.3518	21.954	49.1095	233.983	44.8051	2.38518	7.48e-08	2.03e-06	LOC102610989	NC_023049.1	16997005	16998135	+	903	protein_coding	EG45-like domain containing protein && - && PF03330:Lytic transglycolase	-	-
102623254	376.707	534.206	721.019	65.3954	129.728	117.436	543.978	104.187	2.38487	2.8e-11	1.6e-09	LOC102623254	NC_023050.1	18691134	18692629	+	1496	protein_coding	aspartic proteinase CDR1-like && sp|Q6XBF8|CDR1_ARATH Aspartic proteinase CDR1 OS=Arabidopsis thaliana OX=3702 GN=CDR1 PE=1 SV=1 && PF14543:Xylanase inhibitor N-terminal|PF14541:Xylanase inhibitor C-terminal	-	-
102608155	39.3266	144.702	169.03	22.4797	25.9457	19.2168	117.686	22.5474	2.38445	5.51e-05	0.000639641	LOC102608155	NC_023046.1	6655228	6659643	+	1794	protein_coding	PAP-specific phosphatase HAL2-like && sp|Q38945|DPNPH_ARATH PAP-specific phosphatase HAL2-like OS=Arabidopsis thaliana OX=3702 GN=AHL PE=2 SV=1 && PF00459:Inositol monophosphatase family	-	-
102614052	12.4189	30.7243	47.5397	4.08721	7.98329	5.33799	30.2277	5.80283	2.38283	0.00234799	0.0142659	LOC102614052	NC_023050.1	12310089	12312656	-	2568	protein_coding	receptor-like protein 7 && sp|Q9C637|RLP6_ARATH Receptor-like protein 6 OS=Arabidopsis thaliana OX=3702 GN=RLP6 PE=3 SV=1 && PF13855:Leucine rich repeat	-	-
107178600	32.0822	75.3241	37.8557	11.2398	3.99165	12.8112	48.4207	9.34755	2.37695	0.00036389	0.00312253	LOC107178600	NC_023054.1	14691048	14696912	+	1692	protein_coding	hexose carrier protein HEX6-like && sp|Q07423|HEX6_RICCO Hexose carrier protein HEX6 OS=Ricinus communis OX=3988 GN=HEX6 PE=2 SV=1 && PF00083:Sugar (and other) transporter	-	-
102629591	476.058	1873.19	1394.5	202.317	263.449	256.224	1247.92	240.663	2.37455	1e-07	2.62e-06	LOC102629591	NC_023051.1	19064408	19067597	-	2023	protein_coding	tryptophan synthase beta chain 2 && sp|Q8Q001|TRPB2_METMA Tryptophan synthase beta chain 2 OS=Methanosarcina mazei (strain ATCC BAA-159 / DSM 3647 / Goe1 / Go1 / JCM 11833 / OCM 88) OX=192952 GN=trpB2 PE=3 SV=1 && PF00291:Pyridoxal-phosphate dependent enzyme	-	-
102607278	21.7331	133.799	97.7206	16.3488	6.98538	25.6224	84.4177	16.3189	2.37435	0.00189254	0.0120337	LOC102607278	NC_023046.1	18221390	18224761	+	2743	protein_coding	G-type lectin S-receptor-like serine/threonine-protein kinase CES101%2C transcript variant X1 && sp|Q9LW83|CE101_ARATH G-type lectin S-receptor-like serine/threonine-protein kinase CES101 OS=Arabidopsis thaliana OX=3702 GN=CES101 PE=2 SV=2 && PF11883:Domain of unknown function (DUF3403)|PF01453:D-mannose binding lectin|PF07714:Protein tyrosine kinase	-	-
102618070	808.264	229.937	301.965	77.657	78.835	102.489	446.722	86.3272	2.37136	9.67e-07	1.97e-05	LOC102618070	NC_023052.1	12274795	12276725	+	1828	protein_coding	serine/threonine-protein kinase OXI1 && sp|Q9LSF1|OXI1_ARATH Serine/threonine-protein kinase OXI1 OS=Arabidopsis thaliana OX=3702 GN=OXI1 PE=1 SV=1 && PF00069:Protein kinase domain	-	-
102609323	1684.83	3612.58	2734.42	406.678	396.171	750.522	2677.28	517.79	2.37062	3.67e-11	2.05e-09	LOC102609323	NC_023046.1	8823035	8826336	+	1722	pseudogene	- && sp|Q9ZU50|BAT1_ARATH Amino-acid permease BAT1 OS=Arabidopsis thaliana OX=3702 GN=BAT1 PE=2 SV=2 && PF13520:Amino acid permease	-	-
102618359	14656.4	6812.86	7805.32	1101.5	1052.8	3518.8	9758.19	1891.04	2.3675	1.65e-06	3.12e-05	LOC102618359	NC_023046.1	685913	688351	-	1236	protein_coding	annexin D2 && sp|Q9XEE2|ANXD2_ARATH Annexin D2 OS=Arabidopsis thaliana OX=3702 GN=ANN2 PE=1 SV=1 && PF00191:Annexin	-	-
102625702	32.0822	111.995	100.362	10.218	16.9645	20.2844	81.4796	15.8223	2.36687	0.00011427	0.00117666	LOC102625702	NW_006257095.1	345311	348066	-	1386	protein_coding	heat stress transcription factor B-3-like && sp|O22230|HSFB3_ARATH Heat stress transcription factor B-3 OS=Arabidopsis thaliana OX=3702 GN=HSFB3 PE=1 SV=1 && -	-	-
107177770	1261.55	1837.51	1386.58	340.26	240.497	289.319	1495.21	290.025	2.36626	2.16e-25	7.2e-23	LOC107177770	NC_023052.1	12308382	12309340	+	959	protein_coding	auxin-induced in root cultures protein 12 && sp|Q9SV71|B561O_ARATH Cytochrome b561 and DOMON domain-containing protein At4g12980 OS=Arabidopsis thaliana OX=3702 GN=At4g12980 PE=2 SV=1 && PF04526:Protein of unknown function (DUF568)	-	-
102613907	70.3738	219.034	152.303	29.6323	35.9248	20.2844	147.237	28.6138	2.36224	3.42e-06	5.9e-05	LOC102613907	NC_023047.1	11822277	11824176	+	1639	protein_coding	probable xyloglucan endotransglucosylase/hydrolase protein 5 && sp|Q9XIW1|XTH5_ARATH Probable xyloglucan endotransglucosylase/hydrolase protein 5 OS=Arabidopsis thaliana OX=3702 GN=XTH5 PE=2 SV=1 && PF06955:Xyloglucan endo-transglycosylase (XET) C-terminus|PF00722:Glycosyl hydrolases family 16	-	-
102618611	199.737	927.675	771.2	63.3518	142.701	163.343	632.871	123.132	2.36208	2.67e-05	0.000344978	LOC102618611	NC_023049.1	8664242	8668285	+	3109	pseudogene	- && sp|O81832|Y4729_ARATH G-type lectin S-receptor-like serine/threonine-protein kinase At4g27290 OS=Arabidopsis thaliana OX=3702 GN=At4g27290 PE=3 SV=4 && -	-	-
102611497	366.358	226.963	125.012	76.6352	27.9415	35.2308	239.444	46.6025	2.36035	9.15e-06	0.000137379	LOC102611497	NC_023051.1	10540439	10542457	-	1901	protein_coding	hypothetical protein%2C transcript variant X1 && - && PF14383:DUF761-associated sequence motif	-	-
102607530	798.95	860.28	562.554	115.464	150.685	166.545	740.595	144.231	2.36026	2.66e-20	5.03e-18	LOC102607530	NW_006257478.1	5039	7501	+	1994	protein_coding	probable WRKY transcription factor 31 && sp|Q9C519|WRKY6_ARATH WRKY transcription factor 6 OS=Arabidopsis thaliana OX=3702 GN=WRKY6 PE=1 SV=1 && PF03106:WRKY DNA -binding domain	WRKY	WRKY
102611964	921.069	320.127	439.302	44.9593	46.9018	235.939	560.166	109.267	2.35876	0.00041028	0.00344308	LOC102611964	NW_006257260.1	23467	25581	+	1493	protein_coding	receptor-interacting serine/threonine-protein kinase 4-like && - && PF12796:Ankyrin repeats (3 copies)	-	-
102624261	38.2916	37.662	34.3343	8.17442	8.9812	4.27039	36.7626	7.14201	2.35759	3.65e-05	0.000451104	LOC102624261	NC_023047.1	8649110	8650326	+	1217	pseudogene	- && sp|Q8RXN6|PRP31_ARATH U4/U6 small nuclear ribonucleoprotein Prp31 homolog OS=Arabidopsis thaliana OX=3702 GN=PRP31 PE=1 SV=1 && -	-	-
102628480	582.654	212.097	301.085	52.112	94.8016	67.2587	365.279	71.3907	2.35426	9.31e-08	2.45e-06	LOC102628480	NC_023047.1	3973962	3975283	+	1139	protein_coding	F-box protein At1g61340 && sp|Q8GX77|FB316_ARATH F-box protein At1g61340 OS=Arabidopsis thaliana OX=3702 GN=At1g61340 PE=2 SV=1 && -	-	-
102630292	488.477	1292.4	1086.37	385.22	58.8768	117.436	955.75	187.177	2.35228	0.000173201	0.00167113	LOC102630292	NC_023047.1	4582656	4584871	+	1980	protein_coding	pectinesterase-like && sp|P83947|PME1_FICPW Pectinesterase/pectinesterase inhibitor OS=Ficus pumila var. awkeotsang OX=204231 PE=1 SV=1 && PF04043:Plant invertase/pectin methylesterase inhibitor|PF01095:Pectinesterase	-	-
102621589	1852.49	328.056	588.965	198.23	154.676	191.1	923.169	181.335	2.3478	2.29e-05	0.000302937	LOC102621589	NC_023052.1	20080108	20083861	+	1710	protein_coding	NAC domain-containing protein 71-like%2C transcript variant X2 && sp|O49697|NAC71_ARATH NAC domain-containing protein 71 OS=Arabidopsis thaliana OX=3702 GN=NAC071 PE=2 SV=1 && PF02365:No apical meristem (NAM) protein	NAC	NAC
102621885	39.3266	77.3063	146.141	16.3488	30.9353	4.27039	87.5912	17.1848	2.34764	0.00202371	0.0126969	LOC102621885	NC_023052.1	6669888	6671867	-	1893	protein_coding	AAA-ATPase At3g50940-like && sp|Q147F9|AATPC_ARATH AAA-ATPase At3g50940 OS=Arabidopsis thaliana OX=3702 GN=At3g50940 PE=2 SV=1 && PF00004:ATPase family associated with various cellular activities (AAA)|PF14363:Domain associated at C-terminal with AAA	-	-
102626855	14500.1	9554.26	6457.48	1653.28	2186.42	2161.89	10170.6	2000.53	2.34592	1.04e-14	1.01e-12	LOC102626855	NW_006257087.1	71526	72805	-	999	protein_coding	hypothetical protein%2C transcript variant X1 && - && PF00582:Universal stress protein family	-	-
102630555	8045.38	5184.48	5748.79	1069.83	944.024	1724.17	6326.22	1246.01	2.34415	3.29e-16	4.03e-14	LOC102630555	NC_023051.1	11781994	11783613	-	1204	protein_coding	probable WRKY transcription factor 70 && sp|K4BIZ9|WRK70_SOLLC WRKY DNA-binding transcription factor 70 OS=Solanum lycopersicum OX=4081 GN=WRKY70 PE=2 SV=1 && PF03106:WRKY DNA -binding domain	WRKY	WRKY
102616894	1104.25	1485.67	1566.17	218.666	287.398	312.806	1385.36	272.957	2.34399	3.66e-25	1.15e-22	LOC102616894	NC_023050.1	32470765	32474631	+	3867	protein_coding	calcium-transporting ATPase 12%2C plasma membrane-type && sp|Q9LY77|ACA12_ARATH Calcium-transporting ATPase 12, plasma membrane-type OS=Arabidopsis thaliana OX=3702 GN=ACA12 PE=2 SV=1 && PF00690:Cation transporter/ATPase, N-terminus|PF00122:E1-E2 ATPase|PF00702:haloacid dehalogenase-like hydrolase|PF00689:Cation transporting ATPase, C-terminus	-	-
102616825	211.121	153.621	84.5151	35.7631	7.98329	44.8391	149.753	29.5285	2.34385	0.000198266	0.00187456	LOC102616825	NC_023046.1	20461659	20462905	-	998	protein_coding	protein TIFY 10A-like && sp|Q9LMA8|TI10A_ARATH Protein TIFY 10A OS=Arabidopsis thaliana OX=3702 GN=TIFY10A PE=1 SV=1 && PF09425:Divergent CCT motif|PF06200:tify domain	Tify	Tify
102627269	52.7804	134.79	110.046	12.2616	21.954	24.5548	99.2055	19.5902	2.34217	7.03e-06	0.000109885	LOC102627269	NC_023050.1	18786019	18796357	-	1804	protein_coding	probable WRKY transcription factor 19 && sp|A0A290U7C4|ROQ1_NICBE Disease resistance protein Roq1 OS=Nicotiana benthamiana OX=4100 GN=ROQ1 PE=1 SV=1 && -	-	-
112497967	178.004	227.954	238.579	66.4172	31.9332	28.8252	214.846	42.3918	2.34107	2.4e-09	9.2e-08	LOC112497967	NC_023049.1	15355645	15380481	+	852	protein_coding	proline-rich receptor-like protein kinase PERK1 && sp|Q9LV48|PERK1_ARATH Proline-rich receptor-like protein kinase PERK1 OS=Arabidopsis thaliana OX=3702 GN=PERK1 PE=1 SV=1 && -	-	-
102625562	27.9426	31.7154	18.4877	4.08721	5.98747	5.33799	26.0485	5.13756	2.33889	0.00055464	0.00441255	LOC102625562	NC_023053.1	5737446	5739148	-	1703	pseudogene	- && - && -	-	-
102615702	19.6633	76.3152	78.3525	11.2398	18.9603	4.27039	58.1103	11.4902	2.33582	0.00229941	0.0140533	LOC102615702	NC_023048.1	28279689	28283132	-	2097	protein_coding	cyclin-B2-4%2C transcript variant X1 && sp|Q9SFW6|CCB24_ARATH Cyclin-B2-4 OS=Arabidopsis thaliana OX=3702 GN=CYCB2-4 PE=2 SV=2 && PF02984:Cyclin, C-terminal domain|PF00134:Cyclin, N-terminal domain	-	-
102612414	2307.85	2683.92	1565.29	387.263	583.778	327.753	2185.68	432.931	2.33542	3.75e-15	3.96e-13	LOC102612414	NC_023047.1	5165254	5177936	+	2711	protein_coding	beta-amyrin synthase-like%2C transcript variant X1 && sp|Q8W3Z1|BAMS_BETPL Beta-amyrin synthase OS=Betula platyphylla OX=78630 GN=OSCBPY PE=1 SV=1 && PF13249:Squalene-hopene cyclase N-terminal domain|PF13243:Squalene-hopene cyclase C-terminal domain	-	-
102624273	2206.43	389.505	738.627	352.522	170.643	137.72	1111.52	220.295	2.33479	0.000105701	0.00110253	LOC102624273	NC_023047.1	28676278	28677278	+	1001	protein_coding	NDR1/HIN1-like protein 13 && sp|Q9ZVD2|NHL13_ARATH NDR1/HIN1-like protein 13 OS=Arabidopsis thaliana OX=3702 GN=NHL13 PE=2 SV=1 && PF03168:Late embryogenesis abundant protein	-	-
102621877	3970.95	1239.87	1968.5	536.447	510.931	378.997	2393.11	475.458	2.33131	7.91e-09	2.75e-07	LOC102621877	NC_023051.1	15211524	15212537	+	1014	protein_coding	NDR1/HIN1-like protein 10 && sp|Q9SJ52|NHL10_ARATH NDR1/HIN1-like protein 10 OS=Arabidopsis thaliana OX=3702 GN=NHL10 PE=2 SV=1 && PF03168:Late embryogenesis abundant protein	-	-
102611071	132.468	53.5197	68.6685	8.17442	16.9645	25.6224	84.8856	16.9204	2.32801	8.3e-05	0.000904291	LOC102611071	NW_006257260.1	1723	4228	+	1626	protein_coding	ankyrin repeat-containing protein NPR4-like && sp|Q8LPS2|ACD6_ARATH Protein ACCELERATED CELL DEATH 6 OS=Arabidopsis thaliana OX=3702 GN=ACD6 PE=1 SV=1 && PF13962:Domain of unknown function|PF12796:Ankyrin repeats (3 copies)	-	-
novel.215	81.7578	101.093	75.7114	22.4797	9.97911	19.2168	86.1874	17.2252	2.32506	1.12e-07	2.89e-06	-	NC_023049.1	8026004	8026991	+	848	-	- && - && -	-	-
102613859	28.9775	48.5642	66.0274	13.2834	8.9812	6.40559	47.8564	9.55674	2.32465	0.000103212	0.00108385	LOC102613859	NC_023050.1	7221263	7224656	-	3394	protein_coding	scarecrow-like protein 28 && sp|Q9CAN3|SCL28_ARATH Scarecrow-like protein 28 OS=Arabidopsis thaliana OX=3702 GN=SCL28 PE=1 SV=1 && PF03514:GRAS domain family	GRAS	GRAS
102611544	1059.75	2371.72	2138.41	277.93	350.267	485.757	1856.62	371.318	2.32228	3.11e-11	1.76e-09	LOC102611544	NC_023047.1	23833490	23837503	+	1907	protein_coding	lysine histidine transporter 1-like && sp|Q9FKS8|LHT1_ARATH Lysine histidine transporter 1 OS=Arabidopsis thaliana OX=3702 GN=LHT1 PE=1 SV=1 && PF01490:Transmembrane amino acid transporter protein	-	-
102622179	509.175	95.1462	161.107	44.9593	72.8475	35.2308	255.143	51.0125	2.32102	0.000219648	0.00204644	LOC102622179	NC_023052.1	20097444	20099295	+	1613	protein_coding	NAC domain-containing protein 71-like && sp|O49697|NAC71_ARATH NAC domain-containing protein 71 OS=Arabidopsis thaliana OX=3702 GN=NAC071 PE=2 SV=1 && PF02365:No apical meristem (NAM) protein	NAC	NAC
102617352	144.887	294.359	340.702	39.8503	54.8851	61.9207	259.982	52.2187	2.31722	8.84e-09	3.01e-07	LOC102617352	NW_006257088.1	790196	796187	-	3286	protein_coding	putative disease resistance protein At4g11170%2C transcript variant X1 && sp|A0A290U7C4|ROQ1_NICBE Disease resistance protein Roq1 OS=Nicotiana benthamiana OX=4100 GN=ROQ1 PE=1 SV=1 && PF00931:NB-ARC domain|PF01582:TIR domain	-	-
102621812	34.152	21.8043	21.1288	4.08721	4.98956	6.40559	25.695	5.16079	2.31593	0.000672278	0.00518171	LOC102621812	NC_023046.1	17812149	17816652	-	2389	protein_coding	probable sulfate transporter 3.4%2C transcript variant X1 && sp|Q9LW86|SUT34_ARATH Probable sulfate transporter 3.4 OS=Arabidopsis thaliana OX=3702 GN=SULTR3;4 PE=2 SV=1 && PF00916:Sulfate permease family|PF01740:STAS domain	-	-
102618284	14.4887	34.6887	48.4201	7.15262	2.99373	9.60839	32.5325	6.58491	2.31282	0.00282312	0.0165823	LOC102618284	NC_023054.1	1572037	1575177	-	3141	protein_coding	LRR receptor-like serine/threonine-protein kinase GSO1%2C transcript variant X1 && sp|F4JGB6|RLP46_ARATH Receptor-like protein 46 OS=Arabidopsis thaliana OX=3702 GN=RLP46 PE=3 SV=1 && PF08263:Leucine rich repeat N-terminal domain|PF13855:Leucine rich repeat	-	-
102625576	6678.27	6846.56	8278.96	1390.67	1219.45	1783.96	7267.93	1464.69	2.31116	2.73e-32	1.7e-29	LOC102625576	NC_023047.1	12048083	12049151	-	739	protein_coding	glycine-rich protein A3-like && - && -	-	-
102628481	152.132	24.7777	66.9078	11.2398	23.9499	13.8788	81.2724	16.3562	2.31065	0.00145729	0.00977237	LOC102628481	NC_023047.1	4999682	5001532	-	1851	protein_coding	phospholipase A1-Igamma1%2C chloroplastic && sp|Q9C8J6|PLA17_ARATH Phospholipase A1-Igamma3, chloroplastic OS=Arabidopsis thaliana OX=3702 GN=DALL2 PE=1 SV=1 && PF01764:Lipase (class 3)	-	-
102631196	14.4887	28.7421	47.5397	8.17442	7.98329	2.1352	30.2569	6.09764	2.30895	0.00423935	0.0229296	LOC102631196	NC_023046.1	24511385	24518012	-	4038	protein_coding	uncharacterized LOC102631196 && sp|Q2TAW0|CNDG2_XENLA Condensin-2 complex subunit G2 OS=Xenopus laevis OX=8355 GN=ncapg2 PE=1 SV=1 && PF12422:Condensin II non structural maintenance of chromosomes subunit	-	-
102631250	10.3491	44.5998	36.095	6.13082	7.98329	4.27039	30.348	6.12817	2.30695	0.00384121	0.0212037	LOC102631250	NC_023050.1	32256338	32260967	+	2124	protein_coding	F-box/LRR-repeat protein 17 && sp|Q8W104|FBL17_ARATH F-box/LRR-repeat protein 17 OS=Arabidopsis thaliana OX=3702 GN=FBL17 PE=1 SV=1 && -	-	-
102610174	7.24436	72.3508	73.9507	7.15262	6.98538	17.0816	51.1819	10.4065	2.30237	0.0107565	0.047647	LOC102610174	NC_023050.1	26909884	26911168	+	659	lncRNA	uncharacterized LOC102610174 && - && -	-	-
102608400	71.4087	66.4041	55.463	13.2834	8.9812	17.0816	64.4253	13.1154	2.29943	3.9e-07	8.74e-06	LOC102608400	NW_006257094.1	583615	584521	-	907	protein_coding	uncharacterized LOC102608400 && - && PF05553:Cotton fibre expressed protein	-	-
102607237	51.7455	85.2351	80.1133	15.327	12.9728	16.014	72.3646	14.7713	2.29521	2.24e-07	5.38e-06	LOC102607237	NC_023049.1	17750331	17752415	+	1946	protein_coding	probable LRR receptor-like serine/threonine-protein kinase At3g47570 && sp|C0LGP4|Y3475_ARATH Probable LRR receptor-like serine/threonine-protein kinase At3g47570 OS=Arabidopsis thaliana OX=3702 GN=At3g47570 PE=2 SV=1 && PF00069:Protein kinase domain|PF13855:Leucine rich repeat	-	-
novel.485	66.2342	56.4931	35.2146	14.3052	2.99373	14.9464	52.6473	10.7485	2.29508	0.000560043	0.00444739	-	NC_023053.1	20411430	20414288	-	1972	-	- && sp|Q9UR07|TF211_SCHPO Transposon Tf2-11 polyprotein OS=Schizosaccharomyces pombe (strain 972 / ATCC 24843) OX=284812 GN=Tf2-11 PE=3 SV=1 && -	-	-
102629643	829.997	992.097	591.606	172.685	173.637	147.329	804.567	164.55	2.28888	4.98e-20	9.25e-18	LOC102629643	NC_023048.1	16424063	16454271	+	408	lncRNA	uncharacterized LOC102629643 && - && -	-	-
102620120	193.528	223.99	335.419	99.1149	20.9561	34.1632	250.979	51.4114	2.28777	5.23e-05	0.000612095	LOC102620120	NC_023047.1	13868009	13872785	+	2110	protein_coding	endoglucanase 8-like%2C transcript variant X2 && sp|Q9CAC1|GUN8_ARATH Endoglucanase 8 OS=Arabidopsis thaliana OX=3702 GN=CEL1 PE=2 SV=1 && PF00759:Glycosyl hydrolase family 9	-	-
102607383	89.0022	84.244	103.883	13.2834	9.97911	34.1632	92.3765	19.1419	2.27659	1.62e-05	0.000225295	LOC102607383	NC_023053.1	2159298	2159878	-	581	protein_coding	uncharacterized LOC102607383 && - && -	-	-
novel.119	14.4887	22.7954	12.3251	3.06541	3.99165	3.2028	16.5364	3.41995	2.27015	0.00573623	0.0290313	-	NC_023047.1	24235762	24239337	-	650	-	- && - && -	-	-
102631034	74.5135	239.848	185.757	82.766	5.98747	14.9464	166.706	34.5666	2.2699	0.00796172	0.0376954	LOC102631034	NC_023048.1	25676981	25678887	+	1700	protein_coding	hypothetical protein && - && -	-	-
102622585	80.7229	9.91106	58.9845	5.10902	9.97911	16.014	49.8728	10.3674	2.26817	0.00814294	0.0384195	LOC102622585	NC_023052.1	95508	96258	+	751	protein_coding	hypothetical protein && - && -	-	-
102611469	93.1418	246.785	238.579	16.3488	56.8809	46.9743	192.835	40.068	2.2673	5.3e-05	0.000619051	LOC102611469	NW_006257293.1	510	21060	-	1920	protein_coding	LRR receptor-like serine/threonine-protein kinase GSO1%2C transcript variant X3 && - && PF13855:Leucine rich repeat	-	-
102616332	106.596	256.697	183.996	40.8721	42.9102	29.8928	182.43	37.8917	2.26664	6.25e-08	1.72e-06	LOC102616332	NC_023046.1	23535228	23539427	-	2305	protein_coding	receptor-like cytosolic serine/threonine-protein kinase RBK1 && sp|Q8H1D6|RBK1_ARATH Receptor-like cytosolic serine/threonine-protein kinase RBK1 OS=Arabidopsis thaliana OX=3702 GN=RBK1 PE=1 SV=1 && PF00069:Protein kinase domain	-	-
102617316	289.775	236.874	245.622	119.551	20.9561	20.2844	257.424	53.5972	2.26346	0.000591013	0.00466265	LOC102617316	NC_023053.1	1720813	1722872	+	1963	protein_coding	uncharacterized LOC102617316 && - && PF06219:Protein of unknown function (DUF1005)	-	-
102609919	48.6407	155.604	131.174	29.6323	18.9603	21.352	111.806	23.3149	2.26273	2.46e-05	0.000319785	LOC102609919	NC_023047.1	9840497	9843520	+	1376	protein_coding	lipid phosphate phosphatase 2-like && sp|Q8LFD1|LPP3_ARATH Putative lipid phosphate phosphatase 3, chloroplastic OS=Arabidopsis thaliana OX=3702 GN=LPP3 PE=2 SV=1 && PF01569:PAP2 superfamily	-	-
102610565	13.4538	154.613	188.398	19.4143	38.9185	16.014	118.822	24.7823	2.26116	0.00710846	0.0343347	LOC102610565	NC_023048.1	28647827	28649287	+	1461	protein_coding	AT-hook motif nuclear-localized protein 27 && sp|Q9C9K7|AHL29_ARATH AT-hook motif nuclear-localized protein 29 OS=Arabidopsis thaliana OX=3702 GN=AHL29 PE=1 SV=1 && PF03479:Plants and Prokaryotes Conserved (PCC) domain	-	-
102626226	272.181	149.657	159.346	25.5451	16.9645	79.0023	193.728	40.504	2.26012	0.000131168	0.00132307	LOC102626226	NC_023052.1	27382353	27383540	-	1188	protein_coding	LOB domain-containing protein 41 && sp|Q9M886|LBD41_ARATH LOB domain-containing protein 41 OS=Arabidopsis thaliana OX=3702 GN=LBD41 PE=2 SV=1 && PF03195:Lateral organ boundaries (LOB) domain	LOB	LOB
102631167	832.067	1281.5	1026.51	124.66	288.396	243.412	1046.69	218.823	2.25797	2.42e-11	1.41e-09	LOC102631167	NC_023051.1	8674184	8677008	+	2825	protein_coding	L-type lectin-domain containing receptor kinase IV.1 && sp|O80939|LRK41_ARATH L-type lectin-domain containing receptor kinase IV.1 OS=Arabidopsis thaliana OX=3702 GN=LECRK41 PE=2 SV=1 && PF00069:Protein kinase domain|PF00139:Legume lectin domain	-	-
102630417	186.284	622.415	554.63	110.355	79.8329	95.0163	454.443	95.068	2.25757	5.27e-07	1.14e-05	LOC102630417	NC_023048.1	16511097	16516544	+	3730	protein_coding	FRIGIDA-like protein 5%2C transcript variant X1 && sp|Q67ZB3|FRL3_ARATH FRIGIDA-like protein 3 OS=Arabidopsis thaliana OX=3702 GN=FRL3 PE=1 SV=1 && PF07899:Frigida-like protein	-	-
102606984	449.151	974.257	654.992	104.224	167.649	164.41	692.8	145.428	2.2523	9.74e-11	4.93e-09	LOC102606984	NC_023046.1	18207565	18211199	+	2695	pseudogene	- && sp|Q9LW83|CE101_ARATH G-type lectin S-receptor-like serine/threonine-protein kinase CES101 OS=Arabidopsis thaliana OX=3702 GN=CES101 PE=2 SV=2 && -	-	-
102627612	2201.25	1133.83	940.231	213.557	326.317	358.713	1425.1	299.529	2.25019	8.88e-10	3.75e-08	LOC102627612	NW_006257073.1	1698601	1700399	+	1799	protein_coding	delta(8)-fatty-acid desaturase 2 && sp|Q3EBF7|SLD2_ARATH Delta(8)-fatty-acid desaturase 2 OS=Arabidopsis thaliana OX=3702 GN=SLD2 PE=1 SV=1 && PF00173:Cytochrome b5-like Heme/Steroid binding domain|PF00487:Fatty acid desaturase	-	-
102628945	5617.49	748.285	1382.17	707.088	518.914	403.552	2582.65	543.185	2.24928	0.00803017	0.0379781	LOC102628945	NC_023053.1	21327699	21329178	-	1480	protein_coding	E3 ubiquitin-protein ligase RDUF2 && sp|Q940T5|RDUF2_ARATH E3 ubiquitin-protein ligase RDUF2 OS=Arabidopsis thaliana OX=3702 GN=DURF2 PE=1 SV=1 && PF14369:zinc-ribbon|PF06547:Protein of unknown function (DUF1117)|PF13639:Ring finger domain	-	-
102613320	60.0247	205.159	250.904	28.6105	29.9373	50.1771	172.029	36.2417	2.24911	7.65e-05	0.000848392	LOC102613320	NC_023054.1	3882727	3888737	+	2544	protein_coding	mitogen-activated protein kinase kinase kinase NPK1 && sp|Q40541|NPK1_TOBAC Mitogen-activated protein kinase kinase kinase NPK1 OS=Nicotiana tabacum OX=4097 GN=NPK1 PE=1 SV=1 && PF00069:Protein kinase domain	-	-
102610370	31.0473	18.831	14.0859	3.06541	3.99165	6.40559	21.3214	4.48755	2.24899	0.00389666	0.0214336	LOC102610370	NC_023048.1	18642822	18648332	+	3026	protein_coding	respiratory burst oxidase homolog protein B && sp|Q948T9|RBOHB_SOLTU Respiratory burst oxidase homolog protein B OS=Solanum tuberosum OX=4113 GN=RBOHB PE=1 SV=1 && PF01794:Ferric reductase like transmembrane component|PF08414:Respiratory burst NADPH oxidase|PF08022:FAD-binding domain|PF08030:Ferric reductase NAD binding domain	-	-
102611408	698.564	422.211	743.029	96.0495	63.8663	232.736	621.268	130.884	2.24805	2.6e-06	4.66e-05	LOC102611408	NC_023046.1	17606962	17613155	-	3558	protein_coding	probable LRR receptor-like serine/threonine-protein kinase At3g47570 && sp|Q9SX31|PERK9_ARATH Proline-rich receptor-like protein kinase PERK9 OS=Arabidopsis thaliana OX=3702 GN=PERK9 PE=1 SV=1 && PF13855:Leucine rich repeat|PF08263:Leucine rich repeat N-terminal domain|PF07714:Protein tyrosine kinase	-	-
102614385	137.643	452.936	352.146	115.464	48.8977	34.1632	314.242	66.1749	2.24729	8.11e-05	0.000888873	LOC102614385	NC_023053.1	21023108	21026467	+	1555	protein_coding	actin-like && sp|O81221|ACT_GOSHI Actin OS=Gossypium hirsutum OX=3635 PE=3 SV=1 && PF00022:Actin	-	-
102618304	55.8851	202.186	257.947	27.5887	42.9102	38.4335	172.006	36.3108	2.24495	8.85e-05	0.000953317	LOC102618304	NW_006257088.1	750794	781019	-	3915	protein_coding	TMV resistance protein N-like%2C transcript variant X3 && sp|V9M398|RUN1_VITRO Disease resistance protein RUN1 OS=Vitis rotundifolia OX=103349 GN=RUN1 PE=1 SV=1 && -	-	-
102614958	47.6058	155.604	121.49	18.3925	28.9394	21.352	108.233	22.8946	2.24108	3.24e-05	0.000407289	LOC102614958	NC_023052.1	28749990	28753282	-	3076	protein_coding	receptor-like protein kinase HERK 1%2C transcript variant X1 && sp|Q9LX66|HERK_ARATH Receptor-like protein kinase HERK 1 OS=Arabidopsis thaliana OX=3702 GN=HERK1 PE=1 SV=1 && PF07714:Protein tyrosine kinase|PF12819:Malectin-like domain	-	-
102616119	319.787	145.693	209.527	99.1149	30.9353	12.8112	225.002	47.6204	2.23936	0.000900338	0.00655771	LOC102616119	NC_023052.1	4947026	4948808	+	1783	protein_coding	metalloendoproteinase 3-MMP && sp|Q5XF51|3MMP_ARATH Metalloendoproteinase 3-MMP OS=Arabidopsis thaliana OX=3702 GN=3MMP PE=1 SV=1 && PF01471:Putative peptidoglycan binding domain|PF00413:Matrixin	-	-
102623184	9424.92	3586.81	3473.92	1375.35	842.237	1277.92	5495.22	1165.17	2.23762	4.72e-08	1.34e-06	LOC102623184	NC_023052.1	8842488	8844191	+	1704	protein_coding	AP2/ERF and B3 domain-containing transcription repressor RAV2-like && sp|P82280|RAV2_ARATH AP2/ERF and B3 domain-containing transcription repressor RAV2 OS=Arabidopsis thaliana OX=3702 GN=RAV2 PE=1 SV=1 && PF02362:B3 DNA binding domain|PF00847:AP2 domain	AP2/ERF-RAV	AP2/ERF->AP2/ERF-RAV
102628326	498.826	491.589	562.554	59.2646	137.712	132.382	517.656	109.786	2.2376	2.55e-11	1.47e-09	LOC102628326	NW_006257189.1	34833	36798	+	1401	protein_coding	LRR receptor-like serine/threonine-protein kinase FLS2 && sp|Q9M2Z1|BAME2_ARATH Leucine-rich repeat receptor-like serine/threonine-protein kinase BAM2 OS=Arabidopsis thaliana OX=3702 GN=BAM2 PE=1 SV=1 && PF13855:Leucine rich repeat|PF08263:Leucine rich repeat N-terminal domain	-	-
102617127	1101.14	476.722	335.419	116.486	127.733	162.275	637.762	135.498	2.23454	4.83e-07	1.06e-05	LOC102617127	NC_023046.1	20464419	20465793	-	1250	protein_coding	protein TIFY 10A-like && sp|Q9LMA8|TI10A_ARATH Protein TIFY 10A OS=Arabidopsis thaliana OX=3702 GN=TIFY10A PE=1 SV=1 && PF06200:tify domain|PF09425:Divergent CCT motif	Tify	Tify
102630718	23.8029	49.5553	22.8895	4.08721	10.977	5.33799	32.0826	6.80074	2.23304	0.00193143	0.0122344	LOC102630718	NW_006257088.1	796119	797399	-	842	protein_coding	TMV resistance protein N-like && sp|Q40392|TMVRN_NICGU TMV resistance protein N OS=Nicotiana glutinosa OX=35889 GN=N PE=1 SV=1 && PF01582:TIR domain	-	-
107176691	25.8727	22.7954	28.1717	7.15262	5.98747	3.2028	25.6133	5.44763	2.2293	0.000748303	0.00564331	LOC107176691	NC_023049.1	15267349	15268929	+	727	lncRNA	uncharacterized LOC107176691 && sp|Q9LV48|PERK1_ARATH Proline-rich receptor-like protein kinase PERK1 OS=Arabidopsis thaliana OX=3702 GN=PERK1 PE=1 SV=1 && -	-	-
102630158	6615.14	1448.01	2156.02	1004.43	726.479	448.391	3406.39	726.434	2.22922	2.97e-05	0.000377338	LOC102630158	NC_023051.1	14130001	14131309	+	1309	protein_coding	probable CCR4-associated factor 1 homolog 11 && sp|Q9FMS6|CAF1K_ARATH Probable CCR4-associated factor 1 homolog 11 OS=Arabidopsis thaliana OX=3702 GN=CAF1-11 PE=2 SV=1 && PF04857:CAF1 family ribonuclease	-	-
102625976	450.186	531.233	537.023	190.055	70.8517	62.9883	506.147	107.965	2.22873	2.47e-07	5.87e-06	LOC102625976	NC_023047.1	24251815	24255429	+	1359	protein_coding	triacylglycerol lipase 2 && sp|Q67ZU1|LIP2_ARATH Triacylglycerol lipase 2 OS=Arabidopsis thaliana OX=3702 GN=LIP2 PE=2 SV=1 && PF04083:Partial alpha/beta-hydrolase lipase region	-	-
102609966	250.448	159.568	97.7206	45.9811	38.9185	23.4872	169.246	36.1289	2.22516	1.89e-06	3.51e-05	LOC102609966	NC_023050.1	5229432	5231256	-	1825	protein_coding	phospholipase A1-Ibeta2%2C chloroplastic && sp|O23522|PLA14_ARATH Phospholipase A1-Ibeta2, chloroplastic OS=Arabidopsis thaliana OX=3702 GN=At4g16820 PE=1 SV=2 && PF01764:Lipase (class 3)	-	-
102628826	94.1767	268.59	282.597	23.5015	54.8851	59.7855	215.121	46.0574	2.22476	3.14e-05	0.000396978	LOC102628826	NW_006257249.1	2380	5009	+	1062	protein_coding	putative GEM-like protein 8%2C transcript variant X4 && sp|Q9FTA0|GEML4_ARATH GEM-like protein 4 OS=Arabidopsis thaliana OX=3702 GN=At5g08350 PE=2 SV=1 && PF02893:GRAM domain	-	-
102626998	39.3266	18.831	14.0859	5.10902	3.99165	6.40559	24.0811	5.16875	2.2188	0.00417516	0.02267	LOC102626998	NC_023051.1	15816842	15821258	-	1897	protein_coding	putative UPF0481 protein At3g02645 && sp|Q9SD53|Y3720_ARATH UPF0481 protein At3g47200 OS=Arabidopsis thaliana OX=3702 GN=At3g47200 PE=2 SV=1 && PF03140:Plant protein of unknown function	-	-
102613254	50.7106	54.5108	67.7882	15.327	5.98747	16.014	57.6699	12.4428	2.21813	1.98e-05	0.000267868	LOC102613254	NC_023048.1	28248527	28249689	+	957	protein_coding	hypothetical protein && - && -	-	-
102616827	18.6284	57.4842	80.1133	15.327	13.9708	4.27039	52.0753	11.1894	2.21736	0.00331021	0.0187979	LOC102616827	NC_023053.1	17031109	17040698	+	3898	protein_coding	kinesin-like protein KIN-12E && sp|F4J1U4|KN12E_ARATH Kinesin-like protein KIN-12E OS=Arabidopsis thaliana OX=3702 GN=KIN12E PE=3 SV=1 && PF00225:Kinesin motor domain	-	-
102609383	640.609	1067.42	677.001	225.818	137.712	149.464	795.011	170.998	2.21688	4.51e-13	3.44e-11	LOC102609383	NC_023049.1	4156521	4158824	+	2155	protein_coding	probable pectinesterase/pectinesterase inhibitor 12 && sp|O48711|PME12_ARATH Probable pectinesterase/pectinesterase inhibitor 12 OS=Arabidopsis thaliana OX=3702 GN=PME12 PE=2 SV=1 && PF04043:Plant invertase/pectin methylesterase inhibitor|PF01095:Pectinesterase	-	-
102624302	262.867	1307.27	809.936	126.704	192.597	193.235	793.358	170.845	2.21543	1.45e-05	0.000204314	LOC102624302	NC_023049.1	7701032	7704153	-	3122	protein_coding	receptor-like protein EIX1%2C transcript variant X1 && sp|Q6JN47|EIX1_SOLLC Receptor-like protein EIX1 OS=Solanum lycopersicum OX=4081 GN=EIX1 PE=2 SV=2 && PF13855:Leucine rich repeat|PF08263:Leucine rich repeat N-terminal domain	-	-
102625710	26.9076	439.06	360.07	61.3082	40.9144	75.7995	275.346	59.3407	2.21481	0.00455597	0.024261	LOC102625710	NW_006257138.1	100682	106968	+	3246	protein_coding	linoleate 13S-lipoxygenase 2-1%2C chloroplastic && sp|O24370|LOX21_SOLTU Linoleate 13S-lipoxygenase 2-1, chloroplastic OS=Solanum tuberosum OX=4113 GN=LOX2.1 PE=1 SV=1 && PF00305:Lipoxygenase	-	-
102627331	48.6407	70.3685	85.3955	22.4797	11.9749	9.60839	68.1349	14.6877	2.21386	1.85e-05	0.000252482	LOC102627331	NC_023047.1	30341300	30343202	-	943	protein_coding	ubiquitin-conjugating enzyme E2 20 && sp|Q8L7T3|UBC20_ARATH Ubiquitin-conjugating enzyme E2 20 OS=Arabidopsis thaliana OX=3702 GN=UBC20 PE=2 SV=1 && PF00179:Ubiquitin-conjugating enzyme	-	-
102613611	428.452	964.346	1228.11	115.464	170.643	280.778	873.636	188.962	2.20961	9.71e-07	1.98e-05	LOC102613611	NC_023054.1	10314619	10317150	-	1163	protein_coding	receptor-like protein 9a && sp|F4HTV4|RLP14_ARATH Receptor-like protein 14 OS=Arabidopsis thaliana OX=3702 GN=RLP14 PE=3 SV=1 && -	-	-
102607927	103.491	108.031	131.174	16.3488	23.9499	34.1632	114.232	24.8206	2.20612	1.07e-08	3.58e-07	LOC102607927	NC_023048.1	22351062	22352011	+	950	protein_coding	uncharacterized LOC102607927 && - && -	-	-
102626235	156.271	64.4219	95.0795	17.3707	14.9687	36.2984	105.258	22.8792	2.2043	4.32e-05	0.000518143	LOC102626235	NC_023046.1	18101026	18110057	+	3757	protein_coding	probable LRR receptor-like serine/threonine-protein kinase At3g47570 && sp|Q9SX31|PERK9_ARATH Proline-rich receptor-like protein kinase PERK9 OS=Arabidopsis thaliana OX=3702 GN=PERK9 PE=1 SV=1 && PF13855:Leucine rich repeat|PF08263:Leucine rich repeat N-terminal domain|PF07714:Protein tyrosine kinase	-	-
102611316	117.98	1084.27	685.805	147.14	117.754	145.193	629.352	136.696	2.2031	0.000419622	0.0035012	LOC102611316	NC_023052.1	31138910	31143188	-	2261	protein_coding	anthranilate synthase alpha subunit 1%2C chloroplastic%2C transcript variant X2 && sp|P32068|TRPE_ARATH Anthranilate synthase alpha subunit 1, chloroplastic OS=Arabidopsis thaliana OX=3702 GN=ASA1 PE=1 SV=1 && PF00425:chorismate binding enzyme|PF04715:Anthranilate synthase component I, N terminal region	-	-
102610801	16.5585	42.6176	35.2146	7.15262	5.98747	7.47319	31.4636	6.87109	2.19831	0.00105716	0.00750127	LOC102610801	NC_023052.1	7549392	7551435	+	1951	protein_coding	wall-associated receptor kinase-like 20%2C transcript variant X1 && - && PF13947:Wall-associated receptor kinase galacturonan-binding|PF14380:Wall-associated receptor kinase C-terminal	-	-
102631232	352.904	1403.41	1314.39	152.249	219.54	298.928	1023.57	223.572	2.19514	9.32e-06	0.000139426	LOC102631232	NC_023049.1	3532890	3534227	-	874	protein_coding	probable WRKY transcription factor 50%2C transcript variant X1 && sp|Q8VWQ5|WRK50_ARATH Probable WRKY transcription factor 50 OS=Arabidopsis thaliana OX=3702 GN=WRKY50 PE=2 SV=1 && PF03106:WRKY DNA -binding domain	WRKY	WRKY
102630781	119.015	127.853	173.432	44.9593	33.929	12.8112	140.1	30.5665	2.19463	4.95e-06	8.1e-05	LOC102630781	NC_023052.1	9055210	9057341	-	1323	protein_coding	hypothetical protein%2C transcript variant X5 && - && -	-	-
102617167	311.508	52.5286	36.9754	49.0465	13.9708	24.5548	133.671	29.1907	2.19427	0.0096586	0.0438471	LOC102617167	NW_006257109.1	516156	518923	-	1738	protein_coding	cytochrome P450 71D11-like && sp|O22307|C71DB_LOTJA Cytochrome P450 71D11 (Fragment) OS=Lotus japonicus OX=34305 GN=CYP71D11 PE=2 SV=1 && PF00067:Cytochrome P450	-	-
107177495	36.2218	111.995	114.448	9.19623	25.9457	22.4196	87.5548	19.1872	2.19123	0.000459878	0.00377903	LOC107177495	NC_023051.1	13824980	13828021	+	3042	protein_coding	receptor-like protein EIX1 && sp|Q6JN47|EIX1_SOLLC Receptor-like protein EIX1 OS=Solanum lycopersicum OX=4081 GN=EIX1 PE=2 SV=2 && PF13855:Leucine rich repeat|PF08263:Leucine rich repeat N-terminal domain	-	-
102616654	799.985	1111.03	1478.13	124.66	196.589	422.769	1129.72	248.006	2.18815	9.3e-07	1.9e-05	LOC102616654	NW_006257083.1	383364	393229	-	3307	protein_coding	receptor-like protein 15%2C transcript variant X1 && sp|F4HTV4|RLP14_ARATH Receptor-like protein 14 OS=Arabidopsis thaliana OX=3702 GN=RLP14 PE=3 SV=1 && PF13855:Leucine rich repeat	-	-
102630605	11.384	62.4397	44.0183	6.13082	5.98747	13.8788	39.2807	8.66569	2.18544	0.00695083	0.0337477	LOC102630605	NC_023047.1	10030668	10033561	-	1560	protein_coding	rust resistance kinase Lr10-like%2C transcript variant X3 && sp|P93604|LRK10_WHEAT Rust resistance kinase Lr10 OS=Triticum aestivum OX=4565 GN=LRK10 PE=2 SV=1 && PF00069:Protein kinase domain	-	-
102614353	24681.6	20377.1	19444.6	4452	4497.59	5234.44	21501.1	4728.01	2.18512	1.25e-45	1.6e-42	LOC102614353	NC_023051.1	16364967	16386582	+	4799	protein_coding	ABC transporter G family member 34-like && sp|Q7PC87|AB34G_ARATH ABC transporter G family member 34 OS=Arabidopsis thaliana OX=3702 GN=ABCG34 PE=2 SV=1 && PF01061:ABC-2 type transporter|PF00005:ABC transporter|PF14510:ABC-transporter N-terminal|PF08370:Plant PDR ABC transporter associated	-	-
102614633	133.503	432.122	402.327	77.657	90.8099	44.8391	322.651	71.102	2.1816	1.02e-05	0.000150322	LOC102614633	NC_023050.1	6016220	6018685	+	1347	protein_coding	L-lactate dehydrogenase B && sp|P22988|LDHA_HORVU L-lactate dehydrogenase A OS=Hordeum vulgare OX=4513 PE=1 SV=1 && PF00056:lactate/malate dehydrogenase, NAD binding domain|PF02866:lactate/malate dehydrogenase, alpha/beta C-terminal domain	-	-
102618959	2833.58	4009.02	3472.16	874.663	665.607	738.778	3438.26	759.683	2.17829	1.29e-28	6.08e-26	LOC102618959	NC_023047.1	7432087	7434071	-	1985	protein_coding	berberine bridge enzyme-like 21 && sp|Q9SVG3|BBE21_ARATH Berberine bridge enzyme-like 21 OS=Arabidopsis thaliana OX=3702 GN=At4g20840 PE=2 SV=1 && PF08031:Berberine and berberine like|PF01565:FAD binding domain	-	-
102627356	10.3491	80.2796	75.7114	11.2398	14.9687	10.676	55.4467	12.2948	2.17371	0.00616954	0.0307726	LOC102627356	NC_023049.1	7788813	7792570	+	2934	protein_coding	G-type lectin S-receptor-like serine/threonine-protein kinase At4g27290 && sp|O81832|Y4729_ARATH G-type lectin S-receptor-like serine/threonine-protein kinase At4g27290 OS=Arabidopsis thaliana OX=3702 GN=At4g27290 PE=3 SV=4 && PF00954:S-locus glycoprotein domain|PF07714:Protein tyrosine kinase|PF01453:D-mannose binding lectin|PF08276:PAN-like domain	-	-
102619215	855.87	947.498	1189.37	148.161	306.359	211.385	997.581	221.968	2.16792	5.03e-13	3.75e-11	LOC102619215	NC_023050.1	24738540	24740776	-	1954	protein_coding	leucine-rich repeat receptor-like serine/threonine/tyrosine-protein kinase SOBIR1 && sp|Q9SKB2|SBIR1_ARATH Leucine-rich repeat receptor-like serine/threonine/tyrosine-protein kinase SOBIR1 OS=Arabidopsis thaliana OX=3702 GN=SOBIR1 PE=1 SV=1 && PF18052:Rx N-terminal domain|PF00069:Protein kinase domain	-	-
102621067	81.7578	106.048	150.543	5.10902	32.9311	37.366	112.783	25.1353	2.16733	0.000988274	0.00708877	LOC102621067	NC_023054.1	14735529	14737966	+	1455	protein_coding	derlin-1-like && sp|Q06397|DERL1_ORYSJ Derlin-1 OS=Oryza sativa subsp. japonica OX=39947 GN=DER1 PE=2 SV=2 && PF04511:Der1-like family	-	-
102614481	204.912	192.275	407.609	21.4579	45.9039	112.098	268.265	59.8199	2.16685	0.000268995	0.00241606	LOC102614481	NC_023053.1	16710450	16727129	-	1945	protein_coding	wall-associated receptor kinase 2-like && sp|Q9LMP1|WAK2_ARATH Wall-associated receptor kinase 2 OS=Arabidopsis thaliana OX=3702 GN=WAK2 PE=1 SV=1 && PF13947:Wall-associated receptor kinase galacturonan-binding|PF02463:RecF/RecN/SMC N terminal domain|PF07714:Protein tyrosine kinase	-	-
102622043	14.4887	78.2974	39.6165	6.13082	16.9645	6.40559	44.1342	9.83363	2.1634	0.00772626	0.0368213	LOC102622043	NW_006257134.1	252746	253885	-	1036	protein_coding	uncharacterized LOC102622043 && - && -	-	-
102618662	1028.7	442.033	587.204	136.922	152.68	169.748	685.979	153.117	2.16339	2.81e-10	1.32e-08	LOC102618662	NC_023054.1	5680025	5681083	+	970	protein_coding	histone H1-like && sp|P23444|H1_MAIZE Histone H1 OS=Zea mays OX=4577 PE=2 SV=2 && PF00538:linker histone H1 and H5 family	-	-
102625479	68.304	202.186	240.34	68.4608	33.929	11.7436	170.277	38.0445	2.16168	0.00150369	0.0100063	LOC102625479	NC_023052.1	30817381	30819854	-	1632	protein_coding	ribonucleoside-diphosphate reductase small chain && sp|P49730|RIR2_TOBAC Ribonucleoside-diphosphate reductase small chain OS=Nicotiana tabacum OX=4097 PE=2 SV=1 && PF00268:Ribonucleotide reductase, small chain	-	-
102621442	131.433	400.407	364.471	40.8721	68.8559	90.7459	298.771	66.8246	2.16167	1.12e-05	0.000163363	LOC102621442	NC_023047.1	10182043	10185010	+	1752	protein_coding	protein DETOXIFICATION 16-like && sp|Q9FHB6|DTX16_ARATH Protein DETOXIFICATION 16 OS=Arabidopsis thaliana OX=3702 GN=DTX16 PE=2 SV=1 && PF01554:MatE	-	-
102626775	1223.26	332.021	379.438	208.448	85.8204	138.788	644.907	144.352	2.15932	7.64e-05	0.000847625	LOC102626775	NC_023048.1	21126501	21127949	+	1449	protein_coding	mitochondrial uncoupling protein 5 && sp|Q9SJY5|PUMP5_ARATH Mitochondrial uncoupling protein 5 OS=Arabidopsis thaliana OX=3702 GN=PUMP5 PE=2 SV=1 && PF00153:Mitochondrial carrier protein	-	-
102617821	72.4436	313.19	259.708	35.7631	45.9039	62.9883	215.114	48.2184	2.15865	9.66e-05	0.00102383	LOC102617821	NC_023047.1	17595792	17599699	+	2132	protein_coding	pyrophosphate--fructose 6-phosphate 1-phosphotransferase subunit beta-like && sp|Q41141|PFPB_RICCO Pyrophosphate--fructose 6-phosphate 1-phosphotransferase subunit beta OS=Ricinus communis OX=3988 GN=PFP-BETA PE=3 SV=1 && PF00365:Phosphofructokinase	-	-
102615924	106.596	46.582	76.5918	9.19623	18.9603	23.4872	76.5898	17.2146	2.15462	7.88e-05	0.000865999	LOC102615924	NC_023052.1	2739694	2740633	-	719	protein_coding	EG45-like domain containing protein && sp|Q9ZP41|EGC_CITJA EG45-like domain containing protein OS=Citrus jambhiri OX=64884 GN=CjBAp12 PE=1 SV=1 && PF03330:Lytic transglycolase	-	-
102617504	17.5935	34.6887	29.9324	5.10902	6.98538	6.40559	27.4049	6.16666	2.15338	0.00110976	0.00780312	LOC102617504	NC_023051.1	18330265	18331896	-	1334	protein_coding	probable S-adenosylmethionine-dependent methyltransferase At5g38780 && sp|Q9FKR0|MT878_ARATH Probable S-adenosylmethionine-dependent methyltransferase At5g38780 OS=Arabidopsis thaliana OX=3702 GN=At5g38780 PE=2 SV=1 && PF03492:SAM dependent carboxyl methyltransferase	-	-
102613736	214.226	187.319	198.082	34.7413	45.9039	54.4475	199.876	45.0309	2.1514	8.05e-15	7.98e-13	LOC102613736	NC_023049.1	4687298	4689648	-	1901	protein_coding	serine/threonine-protein kinase RIPK && sp|Q9ZUF4|RIPK_ARATH Serine/threonine-protein kinase RIPK OS=Arabidopsis thaliana OX=3702 GN=RIPK PE=1 SV=1 && PF07714:Protein tyrosine kinase	-	-
102608156	18.6284	25.7688	29.0521	1.0218	5.98747	9.60839	24.4831	5.53922	2.15035	0.00908216	0.0417979	LOC102608156	NC_023052.1	29783424	29785968	-	1521	protein_coding	WRKY transcription factor 55 && sp|Q9SHB5|WRK55_ARATH WRKY transcription factor 55 OS=Arabidopsis thaliana OX=3702 GN=WRKY55 PE=2 SV=1 && PF03106:WRKY DNA -binding domain	WRKY	WRKY
112495462	419.138	761.17	1016.82	88.8969	173.637	232.736	732.377	165.09	2.15001	6.8e-07	1.43e-05	LOC112495462	NC_023048.1	16720813	16724641	-	2399	protein_coding	cysteine-rich receptor-like protein kinase 10%2C transcript variant X1 && sp|O65468|CRK8_ARATH Cysteine-rich receptor-like protein kinase 8 OS=Arabidopsis thaliana OX=3702 GN=CRK8 PE=3 SV=2 && PF07714:Protein tyrosine kinase|PF01657:Salt stress response/antifungal|PF11883:Domain of unknown function (DUF3403)	-	-
102631380	388.091	257.688	367.993	38.8285	79.8329	109.963	337.924	76.208	2.14971	8.92e-08	2.36e-06	LOC102631380	NC_023051.1	15431882	15436683	+	1823	protein_coding	lysosomal Pro-X carboxypeptidase-like && sp|Q2TA14|PCP_BOVIN Lysosomal Pro-X carboxypeptidase OS=Bos taurus OX=9913 GN=PRCP PE=2 SV=1 && PF05577:Serine carboxypeptidase S28	-	-
102617469	94.1767	147.675	88.0366	28.6105	15.9666	29.8928	109.963	24.8233	2.14898	5.23e-07	1.13e-05	LOC102617469	NW_006257264.1	48368	54352	-	3967	pseudogene	- && sp|Q8L4D8|IQD31_ARATH Protein IQ-DOMAIN 31 OS=Arabidopsis thaliana OX=3702 GN=IQD31 PE=1 SV=1 && -	-	-
102615449	154.201	471.767	451.628	59.2646	85.8204	98.2191	359.199	81.1013	2.14778	2.89e-06	5.09e-05	LOC102615449	NC_023046.1	26843126	26844841	+	1631	protein_coding	protein HYPER-SENSITIVITY-RELATED 4-like && sp|Q8VZG2|HSR4_ARATH Protein HYPER-SENSITIVITY-RELATED 4 OS=Arabidopsis thaliana OX=3702 GN=HSR4 PE=2 SV=1 && PF00004:ATPase family associated with various cellular activities (AAA)|PF14363:Domain associated at C-terminal with AAA	-	-
112495488	28.9775	121.906	80.9936	16.3488	17.9624	18.1492	77.2924	17.4868	2.145	0.000407939	0.00342742	LOC112495488	NC_023049.1	8648387	8650315	+	1582	pseudogene	- && sp|O81833|SD11_ARATH G-type lectin S-receptor-like serine/threonine-protein kinase SD1-1 OS=Arabidopsis thaliana OX=3702 GN=SD11 PE=1 SV=1 && PF11883:Domain of unknown function (DUF3403)|PF07714:Protein tyrosine kinase	-	-
102627639	24.8378	61.4486	36.095	7.15262	10.977	9.60839	40.7938	9.24601	2.14121	0.000506121	0.00407428	LOC102627639	NC_023048.1	27662312	27670396	-	3570	protein_coding	kinesin-like protein KIN-6%2C transcript variant X1 && sp|F4HR11|KN6_ARATH Kinesin-like protein KIN-6 OS=Arabidopsis thaliana OX=3702 GN=KIN6 PE=3 SV=2 && PF00225:Kinesin motor domain	-	-
102614064	921.069	2912.86	2961.55	426.092	594.755	522.056	2265.16	514.301	2.13901	2.49e-07	5.92e-06	LOC102614064	NC_023051.1	16365947	16373044	+	4782	protein_coding	ABC transporter G family member 34-like && sp|Q7PC87|AB34G_ARATH ABC transporter G family member 34 OS=Arabidopsis thaliana OX=3702 GN=ABCG34 PE=2 SV=1 && PF00005:ABC transporter|PF14510:ABC-transporter N-terminal|PF01061:ABC-2 type transporter|PF08370:Plant PDR ABC transporter associated	-	-
102625495	206.982	719.543	731.584	87.8751	137.712	151.599	552.703	125.729	2.13669	9.1e-06	0.000136902	LOC102625495	NC_023047.1	9157024	9162452	-	2886	protein_coding	endoglucanase 12 && sp|Q7XUK4|GUN12_ORYSJ Endoglucanase 12 OS=Oryza sativa subsp. japonica OX=39947 GN=GLU3 PE=2 SV=2 && PF00759:Glycosyl hydrolase family 9	-	-
102622752	313.578	780.001	700.771	145.096	99.7911	164.41	598.116	136.432	2.13304	3.7e-08	1.08e-06	LOC102622752	NC_023049.1	2085961	2088403	+	1295	protein_coding	2-oxoglutarate-dependent dioxygenase DAO-like%2C transcript variant X1 && sp|Q01IX6|DAO_ORYSI 2-oxoglutarate-dependent dioxygenase DAO OS=Oryza sativa subsp. indica OX=39946 GN=DAO PE=3 SV=1 && PF03171:2OG-Fe(II) oxygenase superfamily|PF14226:non-haem dioxygenase in morphine synthesis N-terminal	-	-
novel.480	203.877	812.707	772.081	61.3082	137.712	209.249	596.222	136.09	2.13185	0.000210977	0.00197582	-	NC_023053.1	17485486	17488863	-	469	-	- && - && -	-	-
102611905	18.6284	77.3063	89.7973	4.08721	15.9666	22.4196	61.9107	14.1578	2.13164	0.00793968	0.0376189	LOC102611905	NC_023052.1	19348957	19350875	-	1919	protein_coding	zinc finger protein ZAT5-like && sp|Q681X4|ZAT5_ARATH Zinc finger protein ZAT5 OS=Arabidopsis thaliana OX=3702 GN=ZAT5 PE=2 SV=1 && PF13912:C2H2-type zinc finger	C2H2	C2H2
102623277	58.9898	94.1551	121.49	15.327	20.9561	26.69	91.5451	20.991	2.12838	3.92e-06	6.65e-05	LOC102623277	NC_023046.1	4812996	4816366	+	3269	protein_coding	putative receptor-like protein kinase At3g47110 && sp|Q1MX30|XA21_ORYSI Receptor kinase-like protein Xa21 OS=Oryza sativa subsp. indica OX=39946 GN=XA21 PE=1 SV=1 && PF08263:Leucine rich repeat N-terminal domain|PF00069:Protein kinase domain|PF13855:Leucine rich repeat	-	-
112498977	53.8153	69.3774	60.7452	18.3925	12.9728	10.676	61.3127	14.0138	2.12784	1.75e-06	3.3e-05	LOC112498977	NC_023052.1	21249086	21269893	+	1976	lncRNA	uncharacterized LOC112498977 && - && -	-	-
102624707	154.201	91.1818	93.3188	26.5669	17.9624	33.0956	112.901	25.8749	2.12668	5.21e-07	1.13e-05	LOC102624707	NC_023052.1	27297906	27298816	-	849	protein_coding	uncharacterized LOC102624707 && - && -	-	-
102607393	133.503	536.189	353.907	72.548	111.766	50.1771	341.2	78.1637	2.12547	5.79e-05	0.00066524	LOC102607393	NC_023047.1	4639006	4649645	+	3275	protein_coding	beta-glucosidase 46-like && sp|Q9SVS1|BGL47_ARATH Beta-glucosidase 47 OS=Arabidopsis thaliana OX=3702 GN=BGLU47 PE=3 SV=2 && PF03151:Triose-phosphate Transporter family|PF00232:Glycosyl hydrolase family 1	-	-
112497185	640.609	1211.13	1316.15	130.791	341.286	254.088	1055.96	242.055	2.1252	1.55e-07	3.87e-06	LOC112497185	NC_023047.1	29354405	29356471	+	1835	pseudogene	- && sp|Q8VZG8|MIK2_ARATH MDIS1-interacting receptor like kinase 2 OS=Arabidopsis thaliana OX=3702 GN=MIK2 PE=1 SV=3 && -	-	-
107174215	1683.8	379.594	626.82	309.606	168.647	138.788	896.737	205.68	2.12398	9.34e-05	0.000995432	LOC107174215	NC_023049.1	8513708	8514461	+	754	protein_coding	calcium-binding protein KRP1-like && sp|O81831|CARP1_ARATH Calcium-binding protein KRP1 OS=Arabidopsis thaliana OX=3702 GN=KRP1 PE=2 SV=1 && PF13833:EF-hand domain pair	-	-
102577997	1767.63	8126.08	7904.8	1819.83	1070.76	1193.58	5932.84	1361.39	2.12367	2.06e-05	0.000276921	LOC102577997	NC_023047.1	17437348	17438825	-	1152	protein_coding	ACC oxidase && sp|Q9MB94|ACCO_PRUMU 1-aminocyclopropane-1-carboxylate oxidase OS=Prunus mume OX=102107 GN=ACO1 PE=2 SV=1 && PF14226:non-haem dioxygenase in morphine synthesis N-terminal|PF03171:2OG-Fe(II) oxygenase superfamily	-	-
102620668	6982.53	7787.12	5965.36	850.14	1228.43	2685.01	6911.67	1587.86	2.12204	6.54e-08	1.79e-06	LOC102620668	NC_023046.1	23611065	23613833	-	1489	protein_coding	probable mannitol dehydrogenase && sp|Q9ZRF1|MTDH_FRAAN Probable mannitol dehydrogenase OS=Fragaria ananassa OX=3747 GN=CAD PE=2 SV=1 && PF08240:Alcohol dehydrogenase GroES-like domain|PF00107:Zinc-binding dehydrogenase	-	-
102621891	323.927	78.2974	132.055	36.7849	36.9227	49.1095	178.093	40.9391	2.12084	0.000124271	0.00126288	LOC102621891	NC_023052.1	20087316	20089145	+	1591	protein_coding	NAC domain-containing protein 71-like && sp|O49697|NAC71_ARATH NAC domain-containing protein 71 OS=Arabidopsis thaliana OX=3702 GN=NAC071 PE=2 SV=1 && PF02365:No apical meristem (NAM) protein	NAC	NAC
102631124	1068.03	1865.26	1508.95	261.582	419.123	341.632	1480.75	340.779	2.11937	3.31e-14	2.97e-12	LOC102631124	NW_006257087.1	881235	884713	-	2092	protein_coding	probable WRKY transcription factor 47%2C transcript variant X1 && sp|Q9ZSI7|WRK47_ARATH Probable WRKY transcription factor 47 OS=Arabidopsis thaliana OX=3702 GN=WRKY47 PE=1 SV=2 && PF03106:WRKY DNA -binding domain	WRKY	WRKY
102613257	309.438	284.448	399.686	12.2616	44.906	171.883	331.19	76.3503	2.11812	0.00396875	0.0217698	LOC102613257	NC_023049.1	1245378	1246743	-	698	protein_coding	EG45-like domain containing protein 2 && sp|Q9ZV52|EGC2_ARATH EG45-like domain containing protein 2 OS=Arabidopsis thaliana OX=3702 GN=EGC2 PE=2 SV=2 && PF03330:Lytic transglycolase	-	-
102609317	28.9775	15.8577	13.2055	4.08721	4.98956	4.27039	19.3469	4.44905	2.11541	0.00643966	0.0318132	LOC102609317	NC_023052.1	26633019	26635214	-	1542	protein_coding	zinc finger protein CONSTANS-LIKE 2-like && sp|Q96502|COL2_ARATH Zinc finger protein CONSTANS-LIKE 2 OS=Arabidopsis thaliana OX=3702 GN=COL2 PE=1 SV=1 && PF06203:CCT motif	Others	Others
102614871	1803.85	1975.27	1346.08	199.252	515.92	467.608	1708.4	394.26	2.11536	4.08e-09	1.48e-07	LOC102614871	NC_023046.1	20999471	21005197	+	3025	protein_coding	aminopeptidase M1-like%2C transcript variant X1 && sp|Q8VZH2|APM1_ARATH Aminopeptidase M1 OS=Arabidopsis thaliana OX=3702 GN=APM1 PE=1 SV=1 && PF11838:ERAP1-like C-terminal domain|PF17900:Peptidase M1 N-terminal domain|PF01433:Peptidase family M1 domain	-	-
102615774	39.3266	30.7243	28.1717	13.2834	2.99373	6.40559	32.7408	7.56092	2.11446	0.00215481	0.0133307	LOC102615774	NC_023047.1	28239841	28242804	-	943	protein_coding	WAT1-related protein At5g40240-like && sp|Q9FL08|WTR42_ARATH WAT1-related protein At5g40240 OS=Arabidopsis thaliana OX=3702 GN=At5g40240 PE=2 SV=1 && PF00892:EamA-like transporter family	-	-
112497126	82.7927	87.2174	81.874	16.3488	29.9373	11.7436	83.9614	19.3433	2.11316	2.49e-06	4.49e-05	LOC112497126	NW_006261822.1	7	311	+	172	lncRNA	uncharacterized LOC112497126 && - && -	-	-
102616538	78.6531	210.115	128.533	39.8503	29.9373	26.69	139.1	32.1592	2.11253	5.45e-06	8.82e-05	LOC102616538	NC_023047.1	7957379	7959703	-	1131	protein_coding	LOB domain-containing protein 4 && sp|Q9SHE9|LBD4_ARATH LOB domain-containing protein 4 OS=Arabidopsis thaliana OX=3702 GN=LBD4 PE=1 SV=1 && PF03195:Lateral organ boundaries (LOB) domain	LOB	LOB
novel.554	11.384	41.6265	88.0366	7.15262	15.9666	9.60839	47.0157	10.9092	2.10913	0.0106538	0.047259	-	NW_006257077.1	169060	171362	+	887	-	- && sp|Q99315|YG31B_YEAST Transposon Ty3-G Gag-Pol polyprotein OS=Saccharomyces cerevisiae (strain ATCC 204508 / S288c) OX=559292 GN=TY3B-G PE=1 SV=3 && PF00665:Integrase core domain	-	-
102608187	273.216	780.001	206.886	91.9623	65.8621	134.517	420.034	97.4473	2.10817	7.62e-05	0.000845463	LOC102608187	NC_023047.1	10607120	10609039	+	1489	protein_coding	glycerophosphodiester phosphodiesterase GDPD1%2C chloroplastic-like && sp|Q9SGA2|GDPD1_ARATH Glycerophosphodiester phosphodiesterase GDPD1, chloroplastic OS=Arabidopsis thaliana OX=3702 GN=GDPD1 PE=1 SV=1 && PF03009:Glycerophosphoryl diester phosphodiesterase family	-	-
102615530	588.863	713.597	670.839	150.205	141.703	166.545	657.766	152.818	2.10672	3.28e-32	1.98e-29	LOC102615530	NC_023052.1	29340263	29342767	+	2230	protein_coding	heat shock cognate 70 kDa protein && sp|P09189|HSP7C_PETHY Heat shock cognate 70 kDa protein OS=Petunia hybrida OX=4102 GN=HSP70 PE=2 SV=1 && PF00012:Hsp70 protein	-	-
102623656	75.5484	184.346	194.561	53.1338	24.9478	27.7576	151.485	35.2797	2.10305	3.57e-05	0.000442381	LOC102623656	NC_023052.1	1893092	1894874	+	1189	protein_coding	HVA22-like protein c%2C transcript variant X1 && sp|Q9S784|HA22C_ARATH HVA22-like protein c OS=Arabidopsis thaliana OX=3702 GN=HVA22C PE=2 SV=1 && PF03134:TB2/DP1, HVA22 family	-	-
102615766	21.7331	68.3863	106.524	13.2834	22.952	9.60839	65.5479	15.2813	2.10059	0.00278844	0.0164185	LOC102615766	NC_023047.1	12580427	12581609	+	1183	protein_coding	E3 ubiquitin-protein ligase ATL41-like && sp|Q9SLC4|ATL40_ARATH RING-H2 finger protein ATL40 OS=Arabidopsis thaliana OX=3702 GN=ATL40 PE=2 SV=1 && PF13639:Ring finger domain	-	-
112498823	238.029	665.032	317.812	44.9593	136.714	103.557	406.958	95.0767	2.09751	4.09e-05	0.000495181	LOC112498823	NC_023052.1	13038308	13056405	-	442	protein_coding	coumarin 8-geranyltransferase 1b%2C chloroplastic-like && sp|A0A077K9K6|CGT1B_CITLI Coumarin 8-geranyltransferase 1b, chloroplastic OS=Citrus limon OX=2708 GN=Cl-PT1b PE=1 SV=1 && PF01040:UbiA prenyltransferase family	-	-
novel.662	70.3738	30.7243	44.0183	2.04361	17.9624	13.8788	48.3721	11.2949	2.09739	0.00637146	0.0315552	-	NW_006257145.1	87537	97137	-	886	-	- && - && -	-	-
102618098	33.1171	31.7154	67.7882	8.17442	6.98538	16.014	44.2069	10.3913	2.09654	0.000942702	0.00681488	LOC102618098	NC_023047.1	14714369	14717551	-	1292	protein_coding	purple acid phosphatase 8-like && sp|Q8VYZ2|PPA8_ARATH Purple acid phosphatase 8 OS=Arabidopsis thaliana OX=3702 GN=PAP8 PE=2 SV=1 && PF00149:Calcineurin-like phosphoesterase	-	-
102623230	461.57	955.426	485.081	115.464	157.67	171.883	634.026	148.339	2.09572	2.59e-09	9.83e-08	LOC102623230	NC_023048.1	16050219	16051920	+	1594	protein_coding	3-oxo-Delta(4%2C5)-steroid 5-beta-reductase-like%2C transcript variant X1 && sp|Q9STX2|VEP1_ARATH 3-oxo-Delta(4,5)-steroid 5-beta-reductase OS=Arabidopsis thaliana OX=3702 GN=VEP1 PE=1 SV=1 && -	-	-
102627900	282.53	820.636	625.94	88.8969	149.687	167.613	576.369	135.399	2.0902	1.14e-06	2.27e-05	LOC102627900	NC_023047.1	9663467	9666447	+	1820	protein_coding	hypothetical protein && sp|Q65XS5|BC10_ORYSJ Glycosyltransferase BC10 OS=Oryza sativa subsp. japonica OX=39947 GN=BC10 PE=1 SV=1 && PF02485:Core-2/I-Branching enzyme	-	-
107174476	32.0822	25.7688	21.1288	2.04361	7.98329	8.54079	26.3266	6.18923	2.08863	0.00383111	0.0211588	LOC107174476	NW_006257095.1	143451	145187	-	1417	protein_coding	non-functional pseudokinase ZED1-like && sp|Q9LSV3|WAKLS_ARATH Putative wall-associated receptor kinase-like 16 OS=Arabidopsis thaliana OX=3702 GN=WAKL16 PE=3 SV=1 && PF00069:Protein kinase domain	-	-
102617138	101.421	189.301	195.441	39.8503	31.9332	42.7039	162.055	38.1625	2.08851	4.3e-08	1.23e-06	LOC102617138	NC_023054.1	6997648	6999627	-	1124	protein_coding	peroxisomal membrane protein PMP22-like && sp|Q9ZS51|PMP22_ARATH Peroxisomal membrane protein PMP22 OS=Arabidopsis thaliana OX=3702 GN=PMP22 PE=1 SV=1 && PF04117:Mpv17 / PMP22 family	-	-
102608592	149.027	619.441	289.64	90.9405	29.9373	128.112	352.703	82.9965	2.08817	0.000818758	0.00606104	LOC102608592	NC_023048.1	22928979	22933906	+	2011	protein_coding	IAA-amino acid hydrolase ILR1-like 6 && sp|Q8VYX0|ILL6_ARATH IAA-amino acid hydrolase ILR1-like 6 OS=Arabidopsis thaliana OX=3702 GN=ILL6 PE=1 SV=2 && PF01546:Peptidase family M20/M25/M40	-	-
102620791	157.306	327.065	308.128	57.221	39.9165	89.6783	264.166	62.2719	2.08694	9.8e-07	1.99e-05	LOC102620791	NW_006257092.1	519755	521680	-	1737	protein_coding	putative UPF0481 protein At3g02645 && sp|Q9SD53|Y3720_ARATH UPF0481 protein At3g47200 OS=Arabidopsis thaliana OX=3702 GN=At3g47200 PE=2 SV=1 && PF03140:Plant protein of unknown function	-	-
112498346	39.3266	30.7243	56.3434	13.2834	7.98329	8.54079	42.1314	9.93584	2.08636	0.000202106	0.00190258	LOC112498346	NC_023046.1	13411858	13412691	+	384	lncRNA	uncharacterized LOC112498346 && - && -	-	-
102630581	1158.06	2034.74	1644.52	306.541	388.187	445.189	1612.44	379.972	2.08555	3.66e-15	3.88e-13	LOC102630581	NC_023053.1	2696241	2698177	-	1937	protein_coding	limonoid UDP-glucosyltransferase && sp|Q9MB73|LGT_CITUN Limonoid UDP-glucosyltransferase OS=Citrus unshiu OX=55188 PE=2 SV=1 && PF00201:UDP-glucoronosyl and UDP-glucosyl transferase	-	-
102612250	79.688	245.794	175.193	25.5451	47.8997	44.8391	166.892	39.428	2.08217	3.16e-05	0.000398621	LOC102612250	NC_023048.1	21901114	21903279	-	2166	protein_coding	GATA zinc finger domain-containing protein 7-like && sp|Q9LIE6|VQ22_ARATH VQ motif-containing protein 22 OS=Arabidopsis thaliana OX=3702 GN=VQ22 PE=2 SV=1 && PF05678:VQ motif	-	-
102629279	488.477	468.793	809.056	71.5262	136.714	209.249	588.776	139.163	2.0819	6.21e-07	1.32e-05	LOC102629279	NW_006257338.1	15752	26242	+	2739	protein_coding	receptor-like protein 14 && sp|Q9LNV9|RLP1_ARATH Receptor-like protein 1 OS=Arabidopsis thaliana OX=3702 GN=RLP1 PE=2 SV=2 && PF08263:Leucine rich repeat N-terminal domain|PF12799:Leucine Rich repeats (2 copies)|PF13855:Leucine rich repeat	-	-
102628068	138.678	343.914	345.984	34.7413	58.8768	102.489	276.192	65.3692	2.08056	4e-05	0.000485294	LOC102628068	NC_023046.1	4936836	4939426	-	2591	protein_coding	G-type lectin S-receptor-like serine/threonine-protein kinase LECRK3 && sp|Q25AG3|LERK3_ORYSI G-type lectin S-receptor-like serine/threonine-protein kinase LECRK3 OS=Oryza sativa subsp. indica OX=39946 GN=LECRK3 PE=3 SV=2 && PF00954:S-locus glycoprotein domain|PF00069:Protein kinase domain|PF01453:D-mannose binding lectin	-	-
102625452	915.895	1187.35	1218.43	350.478	217.545	217.79	1107.22	261.938	2.07969	8.24e-16	9.63e-14	LOC102625452	NC_023050.1	25647193	25650194	+	1341	protein_coding	probable fructokinase-4 && sp|Q9M1B9|SCRK4_ARATH Probable fructokinase-4 OS=Arabidopsis thaliana OX=3702 GN=At3g59480 PE=2 SV=1 && PF00294:pfkB family carbohydrate kinase	-	-
102607066	31.0473	55.502	65.1471	16.3488	9.97911	9.60839	50.5654	11.9788	2.07936	0.000174124	0.00167918	LOC102607066	NC_023050.1	35643912	35648209	-	3073	protein_coding	uncharacterized LOC102607066 && - && -	-	-
102609711	47.6058	78.2974	95.0795	15.327	19.9582	17.0816	73.6609	17.4556	2.07889	6.83e-06	0.000107426	LOC102609711	NW_006257072.1	595636	601444	-	2760	protein_coding	E3 ubiquitin-protein ligase ORTHRUS 2 && sp|Q8VYZ0|ORTH2_ARATH E3 ubiquitin-protein ligase ORTHRUS 2 OS=Arabidopsis thaliana OX=3702 GN=ORTH2 PE=1 SV=1 && PF13445:RING-type zinc-finger|PF00097:Zinc finger, C3HC4 type (RING finger)|PF02182:SAD/SRA domain	-	-
102623872	18.6284	34.6887	33.4539	11.2398	3.99165	5.33799	28.9237	6.85649	2.07857	0.0029752	0.0172886	LOC102623872	NC_023046.1	21106765	21109842	+	1849	protein_coding	protein IQ-DOMAIN 1 && sp|O64852|IQD6_ARATH Protein IQ-DOMAIN 6 OS=Arabidopsis thaliana OX=3702 GN=IQD6 PE=1 SV=1 && -	-	-
102626688	60.0247	463.838	175.193	45.9811	42.9102	76.8671	233.018	55.2528	2.07697	0.00190395	0.0120956	LOC102626688	NC_023049.1	9941640	9943150	+	687	lncRNA	uncharacterized LOC102626688 && - && -	-	-
102622287	275.286	187.319	283.478	70.5044	43.9081	62.9883	248.694	59.1336	2.07361	4.24e-11	2.32e-09	LOC102622287	NC_023052.1	4236191	4237930	+	1740	protein_coding	probable sarcosine oxidase && sp|Q9SJA7|SOX_ARATH Probable sarcosine oxidase OS=Arabidopsis thaliana OX=3702 GN=At2g24580 PE=2 SV=1 && PF01266:FAD dependent oxidoreductase	-	-
102624145	33.1171	65.413	64.2667	22.4797	12.9728	3.2028	54.2656	12.8851	2.0721	0.0036232	0.020216	LOC102624145	NC_023052.1	3163131	3166159	+	1787	protein_coding	uncharacterized LOC102624145 && - && -	-	-
102629857	45.536	34.6887	10.5644	6.13082	8.9812	6.40559	30.263	7.17254	2.07146	0.00730054	0.035116	LOC102629857	NC_023050.1	13584823	13590301	-	2432	protein_coding	alcohol-forming fatty acyl-CoA reductase-like%2C transcript variant X1 && sp|Q9XGY7|FAR_SIMCH Alcohol-forming fatty acyl-CoA reductase OS=Simmondsia chinensis OX=3999 PE=1 SV=1 && PF07993:Male sterility protein|PF03015:Male sterility protein	-	-
102629486	15.5236	133.799	95.9599	18.3925	18.9603	21.352	81.7609	19.5682	2.06404	0.00533707	0.0274393	LOC102629486	NC_023051.1	20281923	20288909	-	4560	protein_coding	uncharacterized LOC102629486 && - && PF00076:RNA recognition motif. (a.k.a. RRM, RBD, or RNP domain)|PF12872:OST-HTH/LOTUS domain|PF12796:Ankyrin repeats (3 copies)	-	-
102617379	14.4887	41.6265	29.9324	11.2398	2.99373	6.40559	28.6825	6.87972	2.06241	0.00803679	0.0380012	LOC102617379	NC_023049.1	17817028	17820725	-	1989	protein_coding	beta-1%2C4-mannosyl-glycoprotein 4-beta-N-acetylglucosaminyltransferase && - && PF04724:Glycosyltransferase family 17	-	-
102614388	47.6058	89.1996	88.9169	16.3488	22.952	14.9464	75.2408	18.0824	2.05651	1.21e-05	0.0001742	LOC102614388	NC_023053.1	22490651	22492750	+	1728	protein_coding	UDP-glycosyltransferase 87A1-like && sp|O64733|U87A2_ARATH UDP-glycosyltransferase 87A2 OS=Arabidopsis thaliana OX=3702 GN=UGT87A2 PE=1 SV=1 && PF00201:UDP-glucoronosyl and UDP-glucosyl transferase	-	-
107174607	68.304	47.5731	43.1379	12.2616	9.97911	16.014	53.005	12.7516	2.05644	2.72e-05	0.000349673	LOC107174607	NW_006257107.1	164574	182171	-	1858	protein_coding	probable disease resistance protein At5g63020%2C transcript variant X1 && sp|Q8RXS5|DRL40_ARATH Probable disease resistance protein At5g63020 OS=Arabidopsis thaliana OX=3702 GN=At5g63020 PE=2 SV=2 && -	-	-
112496343	25.8727	34.6887	21.1288	4.08721	5.98747	9.60839	27.2301	6.56102	2.05613	0.0019213	0.0121843	LOC112496343	NW_006257120.1	401019	401174	-	156	rRNA	5.8S ribosomal RNA && sp|Q8TGM5|ART3_YEAST Putative uncharacterized protein ART3 OS=Saccharomyces cerevisiae (strain ATCC 204508 / S288c) OX=559292 GN=ART3 PE=5 SV=1 && -	-	-
102615221	472.954	199.212	253.545	82.766	67.858	72.5967	308.57	74.4069	2.05148	7.94e-08	2.14e-06	LOC102615221	NC_023050.1	2889668	2890278	-	611	protein_coding	hypothetical protein && - && -	-	-
102621750	154.201	405.362	367.993	65.3954	97.7953	60.8531	309.186	74.6813	2.04944	1.58e-06	3e-05	LOC102621750	NC_023048.1	2461913	2467161	-	2197	protein_coding	uncharacterized LOC102621750 && - && PF00610:Domain found in Dishevelled, Egl-10, and Pleckstrin (DEP)|PF04784:Protein of unknown function, DUF547|PF00462:Glutaredoxin	-	-
102616709	17.5935	37.662	29.9324	7.15262	4.98956	8.54079	28.396	6.89432	2.04696	0.00198412	0.012499	LOC102616709	NC_023046.1	5187701	5190179	-	2479	protein_coding	G-type lectin S-receptor-like serine/threonine-protein kinase LECRK4 && sp|Q25AG2|LERK4_ORYSI G-type lectin S-receptor-like serine/threonine-protein kinase LECRK4 OS=Oryza sativa subsp. indica OX=39946 GN=LECRK4 PE=3 SV=1 && PF00069:Protein kinase domain|PF01453:D-mannose binding lectin	-	-
102619827	2160.89	1593.7	2060.94	295.301	387.19	733.44	1938.51	471.977	2.03851	3.42e-09	1.26e-07	LOC102619827	NC_023046.1	4580601	4583829	-	3229	protein_coding	putative receptor-like protein kinase At5g39000 && sp|Q9FID8|Y5900_ARATH Putative receptor-like protein kinase At5g39000 OS=Arabidopsis thaliana OX=3702 GN=At5g39000 PE=3 SV=1 && PF07714:Protein tyrosine kinase|PF12819:Malectin-like domain	-	-
107174671	34.152	45.5909	65.1471	8.17442	5.98747	21.352	48.2967	11.838	2.03629	0.00168218	0.0109625	LOC107174671	NW_006257114.1	120577	122385	-	1663	lncRNA	uncharacterized LOC107174671 && sp|Q9FLV4|Y5248_ARATH G-type lectin S-receptor-like serine/threonine-protein kinase At5g24080 OS=Arabidopsis thaliana OX=3702 GN=At5g24080 PE=2 SV=1 && -	-	-
102623685	80.7229	162.541	250.904	21.4579	30.9353	68.3263	164.723	40.2398	2.03614	0.000434988	0.00361276	LOC102623685	NC_023054.1	3561518	3564509	-	1164	protein_coding	endo-1%2C3%3B1%2C4-beta-D-glucanase-like%2C transcript variant X2 && sp|Q9ZT66|E134_MAIZE Endo-1,3;1,4-beta-D-glucanase OS=Zea mays OX=4577 PE=1 SV=1 && PF01738:Dienelactone hydrolase family	-	-
102624260	690.284	1015.88	1199.94	227.862	225.528	257.291	968.702	236.894	2.03248	4.09e-16	4.99e-14	LOC102624260	NC_023047.1	8198497	8200377	+	1103	protein_coding	protein PHLOEM PROTEIN 2-LIKE A9 && sp|Q9SA16|P2A09_ARATH Protein PHLOEM PROTEIN 2-LIKE A9 OS=Arabidopsis thaliana OX=3702 GN=PP2A9 PE=2 SV=1 && PF14299:Phloem protein 2	-	-
102630030	3065.4	5214.21	4407.99	523.163	1385.1	1194.64	4229.2	1034.3	2.03174	4.15e-08	1.19e-06	LOC102630030	NC_023048.1	28574726	28587902	-	2827	protein_coding	probable inorganic phosphate transporter 1-9%2C transcript variant X2 && sp|Q9S735|PHT19_ARATH Probable inorganic phosphate transporter 1-9 OS=Arabidopsis thaliana OX=3702 GN=PHT1-9 PE=2 SV=1 && PF00083:Sugar (and other) transporter	-	-
102614626	56.92	157.586	156.705	37.8067	36.9227	16.014	123.737	30.2478	2.03154	0.000218854	0.00204079	LOC102614626	NC_023049.1	17123819	17125667	+	1849	protein_coding	probable receptor-like protein kinase At5g20050 && sp|Q94C25|Y5005_ARATH Probable receptor-like protein kinase At5g20050 OS=Arabidopsis thaliana OX=3702 GN=At5g20050 PE=2 SV=1 && PF00069:Protein kinase domain	-	-
102612087	470.884	1219.06	1588.18	173.707	288.396	340.564	1092.71	267.556	2.03036	5.86e-06	9.41e-05	LOC102612087	NC_023052.1	27874811	27880558	+	2536	protein_coding	protein SAR DEFICIENT 1-like%2C transcript variant X2 && sp|Q9C9T2|SARD1_ARATH Protein SAR DEFICIENT 1 OS=Arabidopsis thaliana OX=3702 GN=SARD1 PE=1 SV=1 && PF07887:Calmodulin binding protein-like	-	-
102622957	643.714	1129.86	1022.1	242.167	216.547	226.331	931.893	228.348	2.02924	2.07e-15	2.31e-13	LOC102622957	NC_023049.1	11041363	11045948	+	2718	protein_coding	inactive protein kinase SELMODRAFT_444075%2C transcript variant X1 && sp|P0DH62|Y4407_SELML Inactive protein kinase SELMODRAFT_444075 OS=Selaginella moellendorffii OX=88036 GN=SELMODRAFT_444075 PE=2 SV=1 && PF00069:Protein kinase domain	-	-
102623147	126.259	334.994	311.649	121.595	34.9269	33.0956	257.634	63.2057	2.02721	0.000740294	0.00559767	LOC102623147	NW_006257226.1	44756	45968	+	1003	protein_coding	non-specific lipid-transfer protein-like protein At5g64080%2C transcript variant X2 && sp|Q8VYI9|LTG31_ARATH Non-specific lipid transfer protein GPI-anchored 31 OS=Arabidopsis thaliana OX=3702 GN=LTPG31 PE=2 SV=1 && PF14368:Probable lipid transfer	-	-
102606914	378.777	1639.29	1553.85	173.707	347.273	356.578	1190.64	292.519	2.02531	9.93e-05	0.00104963	LOC102606914	NC_023054.1	7725052	7726782	-	1002	protein_coding	probable glutathione S-transferase && sp|P32110|GSTX6_SOYBN Probable glutathione S-transferase OS=Glycine max OX=3847 GN=HSP26-A PE=2 SV=1 && PF02798:Glutathione S-transferase, N-terminal domain	-	-
102615056	1692.08	2367.75	2405.16	680.521	383.198	533.799	2155	532.506	2.01704	2.2e-14	2.04e-12	LOC102615056	NC_023052.1	15285067	15290684	+	3521	protein_coding	respiratory burst oxidase homolog protein C && sp|Q2HXL0|RBOHC_SOLTU Respiratory burst oxidase homolog protein C OS=Solanum tuberosum OX=4113 GN=RBOHC PE=1 SV=2 && PF08414:Respiratory burst NADPH oxidase|PF08030:Ferric reductase NAD binding domain|PF01794:Ferric reductase like transmembrane component|PF08022:FAD-binding domain	-	-
102619122	867.254	1807.78	1870.78	364.784	361.244	398.214	1515.27	374.747	2.01586	6.66e-11	3.47e-09	LOC102619122	NC_023051.1	13344286	13349097	+	1389	protein_coding	adenosine kinase 2 && sp|Q9LZG0|ADK2_ARATH Adenosine kinase 2 OS=Arabidopsis thaliana OX=3702 GN=ADK2 PE=1 SV=1 && PF00294:pfkB family carbohydrate kinase	-	-
102609675	82.7927	69.3774	102.122	19.4143	15.9666	27.7576	84.7642	21.0461	2.01455	8.79e-07	1.81e-05	LOC102609675	NC_023052.1	3142458	3144953	-	1759	protein_coding	flotillin-like protein 4 && sp|D2XNR1|FLOT4_MEDTR Flotillin-like protein 4 OS=Medicago truncatula OX=3880 GN=FLOT4 PE=2 SV=1 && PF01145:SPFH domain / Band 7 family	-	-
102623318	4519.45	1138.78	1056.44	677.455	612.718	372.592	2238.22	554.255	2.01355	0.000197138	0.00186714	LOC102623318	NC_023048.1	17754142	17755655	+	1514	protein_coding	E3 ubiquitin-protein ligase ATL31-like && sp|Q8RXX9|ATL6_ARATH E3 ubiquitin-protein ligase ATL6 OS=Arabidopsis thaliana OX=3702 GN=ATL6 PE=1 SV=2 && PF13639:Ring finger domain	-	-
102626689	160.411	551.055	220.091	30.6541	116.756	83.2727	310.519	76.8941	2.01346	0.000727129	0.0055181	LOC102626689	NC_023049.1	15687300	15692923	-	2215	protein_coding	protein NRT1/ PTR FAMILY 1.2-like && sp|Q9M817|PTR6_ARATH Protein NRT1/ PTR FAMILY 1.2 OS=Arabidopsis thaliana OX=3702 GN=NPF1.2 PE=1 SV=1 && PF00854:POT family	-	-
102631396	38.2916	47.5731	98.601	18.3925	3.99165	23.4872	61.4886	15.2904	2.01288	0.00524217	0.027041	LOC102631396	NC_023046.1	5127859	5129466	+	1608	protein_coding	U-box domain-containing protein 27 && sp|Q9FLF4|PUB27_ARATH U-box domain-containing protein 27 OS=Arabidopsis thaliana OX=3702 GN=PUB27 PE=2 SV=1 && PF04564:U-box domain	-	-
102629386	30.0124	86.2262	54.5827	22.4797	4.98956	14.9464	56.9404	14.1385	2.0119	0.00365254	0.0203588	LOC102629386	NC_023050.1	7017825	7023474	-	4411	protein_coding	molybdenum cofactor sulfurase-like && sp|Q8LGM7|MOCOS_SOLLC Molybdenum cofactor sulfurase OS=Solanum lycopersicum OX=4081 GN=FLACCA PE=2 SV=1 && -	-	-
107178910	20.6982	58.4753	42.2576	5.10902	6.98538	18.1492	40.477	10.0812	2.01133	0.00571749	0.0289566	LOC107178910	NW_006257083.1	908406	909199	+	708	protein_coding	receptor-like protein 14%2C transcript variant X1 && sp|F4HTV4|RLP14_ARATH Receptor-like protein 14 OS=Arabidopsis thaliana OX=3702 GN=RLP14 PE=3 SV=1 && PF08263:Leucine rich repeat N-terminal domain	-	-
102615829	46.5709	64.4219	103.883	16.3488	15.9666	21.352	71.6253	17.8891	2.00583	4.44e-05	0.000530586	LOC102615829	NC_023052.1	10575898	10576949	-	781	protein_coding	gluconokinase && sp|Q9SLE0|GNTK_ARATH Gluconokinase OS=Arabidopsis thaliana OX=3702 GN=At2g16790 PE=2 SV=2 && PF01202:Shikimate kinase	-	-
112496734	1022.49	1661.09	2015.16	224.797	485.983	465.473	1566.25	392.084	1.99826	4.16e-08	1.19e-06	LOC112496734	NW_006257189.1	41787	44601	+	2601	protein_coding	probable LRR receptor-like serine/threonine-protein kinase At3g47570 && sp|C0LGP4|Y3475_ARATH Probable LRR receptor-like serine/threonine-protein kinase At3g47570 OS=Arabidopsis thaliana OX=3702 GN=At3g47570 PE=2 SV=1 && PF07714:Protein tyrosine kinase|PF13855:Leucine rich repeat	-	-
102626941	277.356	1771.11	1468.45	147.14	356.254	378.997	1172.3	294.13	1.99496	0.00096878	0.00697669	LOC102626941	NC_023054.1	1053471	1055686	+	2055	protein_coding	acetate/butyrate--CoA ligase AAE7%2C peroxisomal-like && sp|M4IS88|CCL3_HUMLU Acetate--CoA ligase CCL3 OS=Humulus lupulus OX=3486 GN=CCL3 PE=1 SV=1 && PF13193:AMP-binding enzyme C-terminal domain|PF00501:AMP-binding enzyme	-	-
102623547	81.7578	60.4575	73.9507	32.6977	12.9728	8.54079	72.0553	18.0704	1.9936	0.000476675	0.00387892	LOC102623547	NC_023049.1	3899213	3899997	-	654	protein_coding	uncharacterized LOC102623547 && - && PF07911:Protein of unknown function (DUF1677)	-	-
102630529	32.0822	19.8221	86.2758	10.218	14.9687	9.60839	46.0601	11.5984	1.99146	0.00570454	0.0288978	LOC102630529	NW_006257174.1	23860	41549	+	4441	pseudogene	- && sp|P10401|POLY_DROME Retrovirus-related Pol polyprotein from transposon gypsy OS=Drosophila melanogaster OX=7227 GN=pol PE=4 SV=1 && -	-	-
102617514	15304.2	17711.1	18131.1	4655.33	3648.36	4566.12	17048.8	4289.94	1.9907	5.84e-37	5.29e-34	LOC102617514	NC_023052.1	29385279	29388137	-	2333	protein_coding	heat shock cognate 70 kDa protein 2 && sp|P27322|HSP72_SOLLC Heat shock cognate 70 kDa protein 2 OS=Solanum lycopersicum OX=4081 GN=HSC-2 PE=2 SV=1 && PF00012:Hsp70 protein	-	-
102624501	467.779	545.108	493.885	81.7442	155.674	141.991	502.258	126.47	1.98966	1.36e-12	9.46e-11	LOC102624501	NC_023050.1	2454050	2456828	+	2026	protein_coding	protein NRT1/ PTR FAMILY 2.11-like && sp|Q9LV10|PTR53_ARATH Protein NRT1/ PTR FAMILY 2.11 OS=Arabidopsis thaliana OX=3702 GN=NPF2.11 PE=1 SV=1 && PF00854:POT family	-	-
102612763	28283	28895.7	45753.5	6426.12	11268.4	8230.12	34310.7	8641.55	1.9893	2.03e-12	1.38e-10	VPE	NC_023049.1	18336197	18341410	+	1840	protein_coding	vacuolar-processing enzyme-like && sp|P49043|VPE_CITSI Vacuolar-processing enzyme OS=Citrus sinensis OX=2711 PE=2 SV=1 && PF01650:Peptidase C13 family	-	-
novel.707	47.6058	148.666	139.978	7.15262	34.9269	42.7039	112.083	28.2612	1.98916	0.00452747	0.0241335	-	NW_006257218.1	105982	115922	-	502	-	- && - && -	-	-
112496080	157.306	141.728	109.165	65.3954	27.9415	9.60839	136.067	34.3151	1.98564	0.00138802	0.00937443	LOC112496080	NW_006257091.1	265066	265751	-	554	lncRNA	uncharacterized LOC112496080 && sp|Q94HW2|POLR1_ARATH Retrovirus-related Pol polyprotein from transposon RE1 OS=Arabidopsis thaliana OX=3702 GN=RE1 PE=2 SV=1 && -	-	-
107176324	1961.15	2140.79	2612.93	371.936	605.732	718.494	2238.29	565.387	1.98535	3.09e-13	2.43e-11	LOC107176324	NC_023048.1	23622326	23623342	-	1017	protein_coding	uncharacterized LOC107176324 && - && -	-	-
102607191	668.551	1093.19	739.507	147.14	262.451	225.263	833.75	211.618	1.97802	6.59e-11	3.44e-09	LOC102607191	NC_023046.1	19395448	19396257	-	810	protein_coding	sigma factor binding protein 1%2C chloroplastic && - && PF05678:VQ motif	-	-
102611900	710.983	585.744	774.722	110.355	114.76	301.063	690.483	175.392	1.978	1.48e-06	2.85e-05	LOC102611900	NC_023052.1	6469772	6471306	-	1535	protein_coding	BAHD acyltransferase At5g47980-like && sp|Q94FT4|SALAT_PAPSO Salutaridinol 7-O-acetyltransferase OS=Papaver somniferum OX=3469 GN=SALAT PE=1 SV=1 && PF02458:Transferase family	-	-
102615133	17.5935	22.7954	12.3251	4.08721	4.98956	4.27039	17.5713	4.44905	1.97781	0.00913029	0.041975	LOC102615133	NC_023049.1	8352996	8354933	+	1422	protein_coding	G-type lectin S-receptor-like serine/threonine-protein kinase RKS1 && sp|Q9LW83|CE101_ARATH G-type lectin S-receptor-like serine/threonine-protein kinase CES101 OS=Arabidopsis thaliana OX=3702 GN=CES101 PE=2 SV=2 && PF07714:Protein tyrosine kinase|PF11883:Domain of unknown function (DUF3403)	-	-
102610308	376.707	1426.2	679.642	226.84	227.524	179.357	827.517	211.24	1.96978	1.18e-05	0.000170137	LOC102610308	NC_023046.1	2042840	2047266	+	2171	protein_coding	protein ECERIFERUM 1%2C transcript variant X1 && sp|F4HVY0|CER1_ARATH Very-long-chain aldehyde decarbonylase CER1 OS=Arabidopsis thaliana OX=3702 GN=CER1 PE=1 SV=1 && PF04116:Fatty acid hydroxylase superfamily|PF12076:WAX2 C-terminal domain	-	-
102628669	166.62	335.985	318.692	120.573	37.9206	51.2447	273.766	69.9127	1.96963	7.85e-05	0.000862548	LOC102628669	NC_023046.1	24458095	24459970	+	1876	protein_coding	putative glycosyltransferase 7 && sp|O81007|GT7_ARATH Putative glycosyltransferase 7 OS=Arabidopsis thaliana OX=3702 GN=GT7 PE=2 SV=1 && PF05637:galactosyl transferase GMA12/MNN10 family	-	-
102623528	368.428	914.791	941.111	125.682	193.595	250.886	741.443	190.054	1.96448	2.24e-06	4.1e-05	LOC102623528	NC_023048.1	16072025	16075758	-	2558	protein_coding	putative receptor-like protein kinase At4g00960%2C transcript variant X1 && sp|Q9M0X5|CRK25_ARATH Cysteine-rich receptor-like protein kinase 25 OS=Arabidopsis thaliana OX=3702 GN=CRK25 PE=3 SV=1 && PF11883:Domain of unknown function (DUF3403)|PF01657:Salt stress response/antifungal|PF07714:Protein tyrosine kinase	-	-
102622134	481.233	1121.93	757.114	171.663	246.484	186.83	786.76	201.659	1.96386	9.52e-09	3.23e-07	LOC102622134	NW_006257096.1	670721	672342	+	1622	protein_coding	crocetin glucosyltransferase%2C chloroplastic-like && sp|A7MAS5|75L17_MALDO Phloretin 4'-O-glucosyltransferase OS=Malus domestica OX=3750 GN=UGT75L17 PE=1 SV=1 && PF00201:UDP-glucoronosyl and UDP-glucosyl transferase	-	-
102631282	14.4887	20.8132	21.1288	4.08721	2.99373	7.47319	18.8102	4.85138	1.96374	0.00927568	0.0425264	LOC102631282	NC_023046.1	16541738	16544522	-	2785	pseudogene	- && sp|O22727|DRL16_ARATH Probable disease resistance protein At1g61190 OS=Arabidopsis thaliana OX=3702 GN=At1g61190 PE=3 SV=1 && -	-	-
102625135	212.156	179.39	162.868	50.0683	40.9144	51.2447	184.805	47.4091	1.96278	6.62e-13	4.84e-11	LOC102625135	NC_023048.1	19987830	19992017	+	3025	protein_coding	protein NPGR1%2C transcript variant X1 && sp|Q9CB03|NPGR1_ARATH Protein NPGR1 OS=Arabidopsis thaliana OX=3702 GN=NPGR1 PE=1 SV=1 && -	-	-
102620003	109.7	356.798	189.279	32.6977	58.8768	76.8671	218.592	56.1472	1.96171	0.00015777	0.00154548	LOC102620003	NC_023052.1	12339990	12341009	+	1020	protein_coding	cysteine-rich repeat secretory protein 55 && sp|Q9LV60|CRR55_ARATH Cysteine-rich repeat secretory protein 55 OS=Arabidopsis thaliana OX=3702 GN=CRRSP55 PE=2 SV=1 && PF01657:Salt stress response/antifungal	-	-
102618313	21.7331	27.751	45.779	9.19623	10.977	4.27039	31.7544	8.14788	1.96116	0.00328645	0.0186875	LOC102618313	NC_023048.1	20970525	20975555	-	2162	protein_coding	kinesin-like protein KIN-4C%2C transcript variant X1 && sp|F4K0J3|KN4C_ARATH Kinesin-like protein KIN-4C OS=Arabidopsis thaliana OX=3702 GN=KIN4C PE=2 SV=2 && -	-	-
102622936	170.76	305.261	423.456	59.2646	107.774	64.0559	299.826	77.0316	1.96063	3.32e-06	5.75e-05	LOC102622936	NC_023048.1	16028146	16031747	-	2464	protein_coding	cysteine-rich receptor-like protein kinase 10 && sp|Q9M0X5|CRK25_ARATH Cysteine-rich receptor-like protein kinase 25 OS=Arabidopsis thaliana OX=3702 GN=CRK25 PE=3 SV=1 && PF01657:Salt stress response/antifungal|PF11883:Domain of unknown function (DUF3403)|PF07714:Protein tyrosine kinase	-	-
102624165	340.485	1309.25	1276.53	196.186	382.2	174.019	975.422	250.802	1.95938	0.000141941	0.00141207	LOC102624165	NC_023046.1	23759997	23765948	-	3314	protein_coding	nodulation receptor kinase-like%2C transcript variant X1 && sp|Q8L4H4|NORK_MEDTR Nodulation receptor kinase OS=Medicago truncatula OX=3880 GN=NORK PE=1 SV=2 && PF07714:Protein tyrosine kinase|PF13855:Leucine rich repeat|PF12819:Malectin-like domain	-	-
102624083	2069.82	3477.79	2007.23	1222.08	372.221	355.51	2518.28	649.936	1.95401	5.7e-05	0.000657937	LOC102624083	NC_023054.1	5890988	5894816	+	2344	protein_coding	cellulose synthase-like protein G2 && sp|Q8VYR4|CSLG2_ARATH Cellulose synthase-like protein G2 OS=Arabidopsis thaliana OX=3702 GN=CSLG2 PE=2 SV=1 && PF03552:Cellulose synthase	-	-
102619746	749.274	124.879	163.748	81.7442	127.733	58.7179	345.967	89.3983	1.9514	0.00341249	0.019288	LOC102619746	NC_023046.1	25235872	25237407	-	1536	protein_coding	mitogen-activated protein kinase kinase kinase 18 && sp|Q9SND6|M3K20_ARATH Mitogen-activated protein kinase kinase kinase 20 OS=Arabidopsis thaliana OX=3702 GN=MAPKKK20 PE=1 SV=1 && PF00069:Protein kinase domain	-	-
112497131	1084.58	2279.54	2333.85	349.457	482.989	641.627	1899.33	491.357	1.95092	3.21e-08	9.56e-07	LOC112497131	NC_023047.1	5899896	5900251	-	356	protein_coding	copper transport protein ATX1-like && sp|Q94BT9|ATOX1_ARATH Copper transport protein ATX1 OS=Arabidopsis thaliana OX=3702 GN=ATX1 PE=1 SV=2 && PF00403:Heavy-metal-associated domain	-	-
102612383	40.3615	74.333	113.567	31.6759	18.9603	8.54079	76.0872	19.7257	1.94738	0.00197882	0.0124764	LOC102612383	NC_023051.1	20469781	20479197	+	4059	protein_coding	structural maintenance of chromosomes protein 4 && sp|Q9FJL0|SMC4_ARATH Structural maintenance of chromosomes protein 4 OS=Arabidopsis thaliana OX=3702 GN=SMC4 PE=1 SV=1 && PF02463:RecF/RecN/SMC N terminal domain|PF06470:SMC proteins Flexible Hinge Domain	-	-
102623001	19.6633	101.093	100.362	24.5233	15.9666	17.0816	73.7059	19.1905	1.94281	0.00435448	0.0234299	LOC102623001	NC_023046.1	26473322	26480594	+	2800	protein_coding	ATP-dependent DNA helicase DDM1-like%2C transcript variant X1 && sp|Q9XFH4|DDM1_ARATH ATP-dependent DNA helicase DDM1 OS=Arabidopsis thaliana OX=3702 GN=DDM1 PE=1 SV=1 && PF00176:SNF2 family N-terminal domain|PF00271:Helicase conserved C-terminal domain	SNF2	SNF2
102621737	277.356	431.131	557.271	87.8751	99.7911	141.991	421.919	109.886	1.94245	1.34e-08	4.36e-07	LOC102621737	NC_023047.1	13927314	13930089	+	1184	protein_coding	protein PLANT CADMIUM RESISTANCE 3 && sp|P0CW97|PCR3_ARATH Protein PLANT CADMIUM RESISTANCE 3 OS=Arabidopsis thaliana OX=3702 GN=PCR3 PE=3 SV=1 && PF04749:PLAC8 family	-	-
102609442	3584.93	1422.24	1113.66	469.008	282.409	843.403	2040.28	531.606	1.94041	0.000136175	0.00136471	LOC102609442	NC_023054.1	18291383	18295533	+	2470	protein_coding	ferric reduction oxidase 4 && sp|Q8W110|FRO4_ARATH Ferric reduction oxidase 4 OS=Arabidopsis thaliana OX=3702 GN=FRO4 PE=2 SV=1 && PF08030:Ferric reductase NAD binding domain|PF08022:FAD-binding domain|PF01794:Ferric reductase like transmembrane component	-	-
102611225	555.746	995.071	836.347	369.893	86.8183	165.478	795.721	207.396	1.94	8.11e-05	0.000888873	LOC102611225	NC_023052.1	9153111	9158068	+	3176	protein_coding	alpha-xylosidase 1%2C transcript variant X1 && sp|Q9S7Y7|XYL1_ARATH Alpha-xylosidase 1 OS=Arabidopsis thaliana OX=3702 GN=XYL1 PE=1 SV=1 && PF16863:N-terminal barrel of NtMGAM and CtMGAM, maltase-glucoamylase|PF13802:Galactose mutarotase-like|PF01055:Glycosyl hydrolases family 31	-	-
novel.132	107.631	97.1284	86.2758	32.6977	23.9499	19.2168	97.0116	25.2881	1.93701	1.1e-07	2.84e-06	-	NC_023048.1	730	2475	+	1746	-	- && - && -	-	-
107178908	26.9076	60.4575	58.1041	12.2616	11.9749	13.8788	48.4898	12.7051	1.93533	0.000415971	0.00348144	LOC107178908	NW_006257083.1	971874	972779	+	743	protein_coding	receptor-like protein 14%2C transcript variant X1 && sp|F4HTV4|RLP14_ARATH Receptor-like protein 14 OS=Arabidopsis thaliana OX=3702 GN=RLP14 PE=3 SV=1 && PF08263:Leucine rich repeat N-terminal domain	-	-
102621078	347.73	339.949	369.754	57.221	71.8496	148.396	352.478	92.4889	1.93186	3.25e-07	7.47e-06	LOC102621078	NW_006257087.1	698849	702650	-	2046	protein_coding	uncharacterized LOC102621078%2C transcript variant X1 && - && -	-	-
102612577	19.6633	22.7954	23.7699	5.10902	8.9812	3.2028	22.0762	5.76434	1.93164	0.00580087	0.029297	LOC102612577	NC_023051.1	5447155	5449461	+	1480	protein_coding	peroxidase 21 && sp|Q42580|PER21_ARATH Peroxidase 21 OS=Arabidopsis thaliana OX=3702 GN=PER21 PE=1 SV=1 && PF00141:Peroxidase	-	-
102620658	39.3266	41.6265	55.463	9.19623	16.9645	9.60839	45.472	11.923	1.92983	0.000191236	0.00181678	LOC102620658	NC_023052.1	30104661	30105359	-	699	protein_coding	uncharacterized LOC102620658 && - && -	-	-
102619507	153.167	256.697	288.76	48.0247	73.8454	61.9207	232.874	61.2636	1.92712	4.06e-08	1.17e-06	LOC102619507	NC_023050.1	19812254	19816767	+	3424	protein_coding	putative disease resistance protein At4g11170 && sp|A0A290U7C4|ROQ1_NICBE Disease resistance protein Roq1 OS=Nicotiana benthamiana OX=4100 GN=ROQ1 PE=1 SV=1 && PF00931:NB-ARC domain|PF01582:TIR domain	-	-
112496266	62.0946	235.883	319.573	37.8067	43.9081	81.1375	205.85	54.2841	1.92471	0.00149269	0.00995183	LOC112496266	NW_006257109.1	585813	589216	+	3250	protein_coding	receptor-like protein EIX2 && sp|Q6JN46|EIX2_SOLLC Receptor-like protein EIX2 OS=Solanum lycopersicum OX=4081 GN=EIX2 PE=1 SV=2 && PF08263:Leucine rich repeat N-terminal domain|PF13855:Leucine rich repeat	-	-
102607784	101.421	244.803	206.006	85.8315	32.9311	26.69	184.077	48.4842	1.92456	0.000469736	0.00383826	LOC102607784	NC_023047.1	2380405	2384784	-	2098	protein_coding	nucleobase-ascorbate transporter 2 && sp|Q94C70|NAT2_ARATH Nucleobase-ascorbate transporter 2 OS=Arabidopsis thaliana OX=3702 GN=NAT2 PE=2 SV=2 && -	-	-
102628625	103.491	802.796	707.814	111.377	135.716	178.289	538.034	141.794	1.92428	0.00193498	0.0122498	LOC102628625	NC_023049.1	8670848	8674797	+	3003	protein_coding	G-type lectin S-receptor-like serine/threonine-protein kinase SD1-1%2C transcript variant X1 && sp|O81832|Y4729_ARATH G-type lectin S-receptor-like serine/threonine-protein kinase At4g27290 OS=Arabidopsis thaliana OX=3702 GN=At4g27290 PE=3 SV=4 && PF07714:Protein tyrosine kinase|PF11883:Domain of unknown function (DUF3403)|PF01453:D-mannose binding lectin|PF00954:S-locus glycoprotein domain|PF082…	-	-
102621517	597.143	2166.56	2404.28	246.255	417.127	700.345	1722.66	454.575	1.92229	0.000274124	0.00245806	LOC102621517	NC_023046.1	23639827	23642990	-	1469	protein_coding	probable mannitol dehydrogenase && sp|Q9ZRF1|MTDH_FRAAN Probable mannitol dehydrogenase OS=Fragaria ananassa OX=3747 GN=CAD PE=2 SV=1 && PF00107:Zinc-binding dehydrogenase|PF08240:Alcohol dehydrogenase GroES-like domain	-	-
102578045	440.871	1012.91	934.948	138.965	222.534	269.035	796.243	210.178	1.92206	5.33e-07	1.15e-05	LOC102578045	NC_023050.1	6970421	6975352	+	2824	protein_coding	phospholipase D gamma && sp|Q9T053|PLDG1_ARATH Phospholipase D gamma 1 OS=Arabidopsis thaliana OX=3702 GN=PLDGAMMA1 PE=1 SV=1 && PF00614:Phospholipase D Active site motif|PF12357:Phospholipase D C terminal|PF00168:C2 domain|PF13091:PLD-like domain	-	-
novel.770	73.4786	114.968	118.849	13.2834	35.9248	32.028	102.432	27.0787	1.92043	5.42e-05	0.00063055	-	NW_006258064.1	1	688	-	510	-	- && sp|F4K4T3|RLP56_ARATH Receptor-like protein 56 OS=Arabidopsis thaliana OX=3702 GN=RLP56 PE=2 SV=2 && -	-	-
102625021	530.908	449.962	526.459	142.031	134.718	121.706	502.443	132.818	1.91909	2.28e-25	7.51e-23	LOC102625021	NC_023047.1	8204463	8205663	+	1004	protein_coding	lectin && sp|O81865|P2A01_ARATH Protein PHLOEM PROTEIN 2-LIKE A1 OS=Arabidopsis thaliana OX=3702 GN=PP2A1 PE=2 SV=1 && PF14299:Phloem protein 2	-	-
102627322	130.399	166.506	179.595	43.9375	43.9081	38.4335	158.833	42.0931	1.91635	3.87e-11	2.14e-09	LOC102627322	NC_023047.1	19614596	19616825	+	1195	protein_coding	xyloglucan endotransglucosylase/hydrolase protein 9 && sp|Q8LDW9|XTH9_ARATH Xyloglucan endotransglucosylase/hydrolase protein 9 OS=Arabidopsis thaliana OX=3702 GN=XTH9 PE=2 SV=2 && PF00722:Glycosyl hydrolases family 16|PF06955:Xyloglucan endo-transglycosylase (XET) C-terminus	-	-
102622896	287.705	459.873	405.849	114.442	48.8977	143.058	384.476	102.133	1.91377	3.7e-06	6.32e-05	LOC102622896	NC_023053.1	1503355	1506867	+	3414	protein_coding	receptor-like protein kinase HAIKU2 && sp|Q9LJM4|IKU2_ARATH Receptor-like protein kinase HAIKU2 OS=Arabidopsis thaliana OX=3702 GN=IKU2 PE=1 SV=1 && PF00069:Protein kinase domain	-	-
102623866	3847.79	4408.44	4487.22	1243.53	1089.72	1049.45	4247.82	1127.57	1.91352	5.38e-43	5.84e-40	LOC102623866	NC_023052.1	30157182	30159716	-	2535	protein_coding	adenine/guanine permease AZG1 && sp|Q9SRK7|AZG1_ARATH Adenine/guanine permease AZG1 OS=Arabidopsis thaliana OX=3702 GN=AZG1 PE=2 SV=1 && PF00860:Permease family	-	-
112496037	31.0473	39.6443	65.1471	8.17442	10.977	17.0816	45.2795	12.0777	1.91271	0.000980802	0.00704459	LOC112496037	NW_006257088.1	19560	22727	-	1917	protein_coding	TMV resistance protein N-like && sp|V9M398|RUN1_VITRO Disease resistance protein RUN1 OS=Vitis rotundifolia OX=103349 GN=RUN1 PE=1 SV=1 && PF00931:NB-ARC domain	-	-
102624369	2965.02	3169.56	2444.78	529.294	1088.72	664.046	2859.78	760.687	1.91031	3.71e-11	2.07e-09	LOC102624369	NC_023054.1	5901570	5905037	+	2599	protein_coding	cellulose synthase A catalytic subunit 8 [UDP-forming]-like%2C transcript variant X1 && sp|Q8VYR4|CSLG2_ARATH Cellulose synthase-like protein G2 OS=Arabidopsis thaliana OX=3702 GN=CSLG2 PE=2 SV=1 && PF03552:Cellulose synthase	-	-
102622323	17.5935	29.7332	41.3772	9.19623	5.98747	8.54079	29.5679	7.90816	1.90817	0.00339584	0.0192139	LOC102622323	NC_023047.1	11999112	12002009	+	2898	protein_coding	protein NSP-INTERACTING KINASE 2-like%2C transcript variant X1 && sp|Q8RWZ5|SD25_ARATH G-type lectin S-receptor-like serine/threonine-protein kinase SD2-5 OS=Arabidopsis thaliana OX=3702 GN=SD25 PE=1 SV=1 && PF01453:D-mannose binding lectin|PF00069:Protein kinase domain	-	-
102625437	21.7331	36.6709	33.4539	5.10902	13.9708	5.33799	30.6193	8.13926	1.90761	0.00478448	0.0251823	LOC102625437	NC_023049.1	2831249	2837318	+	3281	protein_coding	TORTIFOLIA1-like protein 2%2C transcript variant X4 && sp|F4IK92|TORL2_ARATH TORTIFOLIA1-like protein 2 OS=Arabidopsis thaliana OX=3702 GN=TOR1L2 PE=4 SV=1 && -	-	-
102609592	349.799	821.627	845.151	90.9405	142.701	304.266	672.193	179.302	1.90722	0.000126509	0.00128382	LOC102609592	NC_023046.1	8826390	8832903	-	2416	protein_coding	lipase-like PAD4%2C transcript variant X2 && sp|Q9S745|PAD4_ARATH Lipase-like PAD4 OS=Arabidopsis thaliana OX=3702 GN=PAD4 PE=1 SV=1 && PF18117:Enhanced disease susceptibility 1 protein EP domain|PF01764:Lipase (class 3)	-	-
102612574	833.102	780.001	828.424	170.641	201.578	279.711	813.842	217.31	1.90586	3e-17	4.1e-15	LOC102612574	NC_023050.1	30595675	30602821	-	3780	protein_coding	extra-large guanine nucleotide-binding protein 1-like && sp|O80462|XLG1_ARATH Extra-large guanine nucleotide-binding protein 1 OS=Arabidopsis thaliana OX=3702 GN=XLG1 PE=1 SV=2 && PF00503:G-protein alpha subunit	-	-
102616041	288.74	251.741	472.756	99.1149	128.731	42.7039	337.746	90.1831	1.9043	2.18e-05	0.00029	LOC102616041	NC_023052.1	21141876	21144812	+	2057	protein_coding	NAC domain-containing protein 71 && sp|O49697|NAC71_ARATH NAC domain-containing protein 71 OS=Arabidopsis thaliana OX=3702 GN=NAC071 PE=2 SV=1 && PF02365:No apical meristem (NAM) protein	NAC	NAC
102612600	31.0473	70.3685	48.4201	9.19623	15.9666	14.9464	49.9453	13.3697	1.90212	0.000597862	0.00469865	LOC102612600	NC_023053.1	14768044	14769849	-	1116	protein_coding	transcription factor MYB4-like && sp|Q7XBH4|MYB4_ORYSJ Transcription factor MYB4 OS=Oryza sativa subsp. japonica OX=39947 GN=MYB4 PE=2 SV=2 && PF00249:Myb-like DNA-binding domain	MYB	MYB->MYB
102610583	105.561	96.1373	110.926	13.2834	29.9373	40.5687	104.208	27.9298	1.90184	2.56e-05	0.00033106	LOC102610583	NC_023050.1	3063351	3065794	+	2124	protein_coding	probable inactive receptor kinase At2g26730 && sp|O48788|Y2267_ARATH Probable inactive receptor kinase At2g26730 OS=Arabidopsis thaliana OX=3702 GN=At2g26730 PE=1 SV=1 && PF00069:Protein kinase domain|PF13855:Leucine rich repeat	-	-
102615074	136.608	111.995	227.134	14.3052	26.9436	86.4755	158.579	42.5748	1.89969	0.00357965	0.0200348	LOC102615074	NC_023053.1	16777588	16792505	-	1738	pseudogene	- && sp|Q9LMP1|WAK2_ARATH Wall-associated receptor kinase 2 OS=Arabidopsis thaliana OX=3702 GN=WAK2 PE=1 SV=1 && -	-	-
102607266	72.4436	298.323	286.119	80.7224	53.8872	41.6363	218.962	58.7487	1.89828	0.000684181	0.00525458	LOC102607266	NC_023052.1	15969899	15980228	+	3684	protein_coding	mitochondrial phosphate carrier protein 3%2C mitochondrial%2C transcript variant X1 && sp|Q9FMU6|MPCP3_ARATH Mitochondrial phosphate carrier protein 3, mitochondrial OS=Arabidopsis thaliana OX=3702 GN=MPT3 PE=1 SV=1 && PF00153:Mitochondrial carrier protein	-	-
102617819	284.6	799.823	640.906	210.491	116.756	136.653	575.11	154.633	1.89523	6.32e-06	0.000100429	LOC102617819	NC_023054.1	17801202	17802270	+	1069	protein_coding	hevamine-A && sp|P23472|CHLY_HEVBR Hevamine-A OS=Hevea brasiliensis OX=3981 PE=1 SV=2 && PF00704:Glycosyl hydrolases family 18	-	-
102631119	748.239	178.399	305.487	66.4172	89.812	175.086	410.708	110.438	1.89512	0.000868968	0.00638056	LOC102631119	NC_023047.1	30486399	30489755	-	2927	protein_coding	MDIS1-interacting receptor like kinase 2-like && sp|Q8VZG8|MIK2_ARATH MDIS1-interacting receptor like kinase 2 OS=Arabidopsis thaliana OX=3702 GN=MIK2 PE=1 SV=3 && PF13855:Leucine rich repeat|PF00069:Protein kinase domain	-	-
102624116	14642.9	10768.4	9941.09	3266.7	3270.16	2983.94	11784.1	3173.6	1.89259	5.15e-24	1.45e-21	LOC102624116	NC_023049.1	19498323	19504285	-	4596	protein_coding	probable E3 ubiquitin-protein ligase RZFP34%2C transcript variant X1 && sp|Q5JL96|ZFP34_ORYSJ Probable E3 ubiquitin-protein ligase RZFP34 OS=Oryza sativa subsp. japonica OX=39947 GN=RZFP34 PE=2 SV=1 && PF14599:Zinc-ribbon|PF13639:Ring finger domain|PF05495:CHY zinc finger	-	-
102611830	122.119	95.1462	99.4813	42.9157	35.9248	6.40559	105.582	28.4154	1.89096	0.00221984	0.0136399	LOC102611830	NC_023047.1	10843291	10857757	-	2477	protein_coding	acyltransferase-like protein At3g26840%2C chloroplastic%2C transcript variant X1 && sp|Q9LW26|Y3684_ARATH Acyltransferase-like protein At3g26840, chloroplastic OS=Arabidopsis thaliana OX=3702 GN=At3g26840 PE=1 SV=1 && PF12146:Serine aminopeptidase, S33	-	-
102622421	142.817	108.031	153.184	12.2616	18.9603	77.9347	134.677	36.3855	1.89076	0.0045602	0.0242723	LOC102622421	NC_023054.1	9732396	9734507	-	1242	protein_coding	uncharacterized LOC102622421 && - && PF00917:MATH domain	-	-
102614749	107.631	69.3774	217.45	31.6759	44.906	29.8928	131.486	35.4916	1.8901	0.000213196	0.00199317	LOC102614749	NC_023052.1	8530831	8537019	-	3537	protein_coding	phosphate transporter PHO1 homolog 1 && sp|Q93ZF5|PHO11_ARATH Phosphate transporter PHO1 homolog 1 OS=Arabidopsis thaliana OX=3702 GN=PHO1-H1 PE=2 SV=1 && PF03105:SPX domain|PF03124:EXS family	-	-
102609952	4768.86	2027.8	3223.02	666.216	683.569	1353.72	3339.89	901.167	1.89005	1.04e-06	2.09e-05	LOC102609952	NC_023048.1	28634095	28637589	+	2366	protein_coding	3-hydroxy-3-methylglutaryl-coenzyme A reductase 1 && sp|P14891|HMDH1_ARATH 3-hydroxy-3-methylglutaryl-coenzyme A reductase 1 OS=Arabidopsis thaliana OX=3702 GN=HMG1 PE=1 SV=1 && PF00368:Hydroxymethylglutaryl-coenzyme A reductase	-	-
102624898	57.9549	106.048	139.098	54.1556	16.9645	10.676	101.034	27.2653	1.88965	0.00474614	0.0250168	LOC102624898	NC_023051.1	17326601	17328863	-	1548	protein_coding	WAT1-related protein At5g07050-like && sp|Q9FL41|WTR38_ARATH WAT1-related protein At5g07050 OS=Arabidopsis thaliana OX=3702 GN=At5g07050 PE=2 SV=1 && PF00892:EamA-like transporter family	-	-
102608006	2572.78	2737.44	2284.55	459.811	926.062	667.249	2531.59	684.374	1.88702	2.34e-12	1.57e-10	LOC102608006	NC_023048.1	13803479	13807531	-	2923	protein_coding	urea-proton symporter DUR3%2C transcript variant X2 && sp|F4KD71|DUR3_ARATH Urea-proton symporter DUR3 OS=Arabidopsis thaliana OX=3702 GN=DUR3 PE=1 SV=1 && PF00474:Sodium:solute symporter family	-	-
102615610	21.7331	38.6531	34.3343	14.3052	5.98747	5.33799	31.5735	8.54357	1.88558	0.00453306	0.0241515	LOC102615610	NC_023050.1	32997973	33000022	+	1282	protein_coding	uncharacterized LOC102615610%2C transcript variant X1 && - && -	-	-
102606636	35.1869	162.541	142.619	52.112	21.954	18.1492	113.449	30.7384	1.88417	0.0053191	0.0273599	LOC102606636	NC_023049.1	4078848	4083669	-	2685	protein_coding	uncharacterized LOC102606636%2C transcript variant X1 && - && PF14389:Leucine-zipper of ternary complex factor MIP1|PF04784:Protein of unknown function, DUF547	-	-
102607060	25.8727	220.026	126.773	32.6977	42.9102	25.6224	124.224	33.7434	1.88	0.0075646	0.0362128	LOC102607060	NC_023050.1	24297092	24300119	+	812	protein_coding	probable 3-beta-hydroxysteroid-Delta(8)%2CDelta(7)-isomerase && sp|O48962|EBP_ARATH Probable 3-beta-hydroxysteroid-Delta(8),Delta(7)-isomerase OS=Arabidopsis thaliana OX=3702 GN=At1g20050 PE=2 SV=1 && PF05241:Emopamil binding protein	-	-
102617488	90.0371	111.004	198.963	9.19623	31.9332	68.3263	133.335	36.4852	1.8721	0.00564608	0.0286583	LOC102617488	NC_023050.1	22519372	22521876	+	1310	protein_coding	2-alkenal reductase (NADP(+)-dependent)-like && sp|Q9SLN8|DBR_TOBAC 2-alkenal reductase (NADP(+)-dependent) OS=Nicotiana tabacum OX=4097 GN=DBR PE=1 SV=1 && PF16884:N-terminal domain of oxidoreductase|PF00107:Zinc-binding dehydrogenase	-	-
107176069	110.735	198.221	220.972	62.33	51.8914	30.9604	176.643	48.3939	1.86761	7.06e-06	0.000110198	LOC107176069	NC_023048.1	7990067	7991880	+	1698	protein_coding	probable disease resistance RPP8-like protein 2 && sp|Q9STE5|R13L2_ARATH Putative disease resistance RPP13-like protein 2 OS=Arabidopsis thaliana OX=3702 GN=RPP13L2 PE=3 SV=1 && PF00931:NB-ARC domain	-	-
102621304	31.0473	209.123	153.184	38.8285	23.9499	45.9067	131.118	36.2284	1.85709	0.00556082	0.028327	LOC102621304	NC_023052.1	15426538	15433049	+	1547	protein_coding	CRAL-TRIO domain-containing protein YKL091C-like%2C transcript variant X2 && sp|P33324|YKJ1_YEAST CRAL-TRIO domain-containing protein YKL091C OS=Saccharomyces cerevisiae (strain ATCC 204508 / S288c) OX=559292 GN=YKL091C PE=1 SV=2 && PF00650:CRAL/TRIO domain	-	-
102611269	15.5236	26.7599	24.6502	8.17442	4.98956	5.33799	22.3112	6.16732	1.85673	0.00643312	0.0317881	LOC102611269	NC_023048.1	7849129	7930289	+	2606	protein_coding	putative disease resistance RPP13-like protein 3 && sp|Q9STE5|R13L2_ARATH Putative disease resistance RPP13-like protein 2 OS=Arabidopsis thaliana OX=3702 GN=RPP13L2 PE=3 SV=1 && PF00931:NB-ARC domain	-	-
102626851	2206.43	1877.16	2033.64	462.877	576.793	651.235	2039.08	563.635	1.85527	5.46e-25	1.67e-22	LOC102626851	NC_023054.1	18187429	18188429	-	782	protein_coding	heavy metal-associated isoprenylated plant protein 39 && sp|O03982|HIP39_ARATH Heavy metal-associated isoprenylated plant protein 39 OS=Arabidopsis thaliana OX=3702 GN=HIPP39 PE=2 SV=1 && PF00403:Heavy-metal-associated domain	-	-
107178213	40.3615	153.621	139.978	21.4579	37.9206	33.0956	111.32	30.8247	1.8535	0.00129335	0.0088422	LOC107178213	NC_023053.1	11687452	11688400	-	849	protein_coding	UPF0481 protein At3g47200-like && sp|Q9SD53|Y3720_ARATH UPF0481 protein At3g47200 OS=Arabidopsis thaliana OX=3702 GN=At3g47200 PE=2 SV=1 && PF03140:Plant protein of unknown function	-	-
102623592	430.522	244.803	316.932	92.9841	37.9206	144.126	330.752	91.6768	1.85221	0.000107649	0.00112016	LOC102623592	NC_023053.1	22094683	22098155	+	2092	protein_coding	phosphoinositide phospholipase C 4-like && sp|Q944C1|PLCD4_ARATH Phosphoinositide phospholipase C 4 OS=Arabidopsis thaliana OX=3702 GN=PLC4 PE=2 SV=2 && PF09279:Phosphoinositide-specific phospholipase C, efhand-like|PF00387:Phosphatidylinositol-specific phospholipase C, Y domain|PF00388:Phosphatidylinositol-specific phospholipase C, X domain|PF00168:C2 domain	-	-
112497624	202.842	308.234	423.456	53.1338	84.8225	121.706	311.511	86.5542	1.84918	6.18e-06	9.84e-05	LOC112497624	NC_023048.1	8494878	8510127	+	3282	pseudogene	- && sp|Q40286|UFOG4_MANES Anthocyanidin 3-O-glucosyltransferase 4 (Fragment) OS=Manihot esculenta OX=3983 GN=GT4 PE=2 SV=1 && PF08263:Leucine rich repeat N-terminal domain|PF13855:Leucine rich repeat	-	-
102628205	18.6284	20.8132	30.8128	5.10902	6.98538	7.47319	23.4181	6.52253	1.84868	0.00486704	0.0255056	LOC102628205	NC_023048.1	4857636	4860098	+	1803	protein_coding	F-box protein At1g10780%2C transcript variant X1 && sp|Q9SAC4|FB2_ARATH F-box protein At1g10780 OS=Arabidopsis thaliana OX=3702 GN=At1g10780 PE=2 SV=1 && -	-	-
102610402	851.73	359.772	310.769	208.448	79.8329	134.517	507.424	140.933	1.84794	0.00015128	0.00149267	LOC102610402	NC_023051.1	12910840	12911765	+	926	protein_coding	uncharacterized LOC102610402 && - && PF04520:Senescence regulator	-	-
102610847	30.0124	40.6354	22.8895	8.17442	2.99373	14.9464	31.1791	8.70485	1.84581	0.0104296	0.046502	LOC102610847	NC_023047.1	22345897	22347582	-	1515	protein_coding	UDP-glycosyltransferase 74G1-like && sp|Q6VAA6|U74G1_STERE UDP-glycosyltransferase 74G1 OS=Stevia rebaudiana OX=55670 GN=UGT74G1 PE=1 SV=1 && PF00201:UDP-glucoronosyl and UDP-glucosyl transferase	-	-
102606965	172.83	229.937	245.622	55.1774	70.8517	54.4475	216.13	60.1589	1.84501	4.55e-11	2.47e-09	LOC102606965	NC_023051.1	19089163	19091918	+	1766	protein_coding	proline dehydrogenase 2%2C mitochondrial && sp|P92983|PROD1_ARATH Proline dehydrogenase 1, mitochondrial OS=Arabidopsis thaliana OX=3702 GN=POX1 PE=1 SV=2 && PF01619:Proline dehydrogenase	-	-
102617100	219.401	316.163	381.198	69.4826	69.8538	116.368	305.587	85.2349	1.84419	6.68e-08	1.82e-06	LOC102617100	NC_023051.1	13479162	13482948	+	2035	protein_coding	serine/threonine-protein kinase PCRK1-like%2C transcript variant X2 && sp|Q9SF86|PCRK1_ARATH Serine/threonine-protein kinase PCRK1 OS=Arabidopsis thaliana OX=3702 GN=PCRK1 PE=1 SV=1 && PF07714:Protein tyrosine kinase	-	-
102608718	36.2218	27.751	28.1717	3.06541	11.9749	10.676	30.7148	8.57211	1.84047	0.00542744	0.0278052	LOC102608718	NC_023050.1	21304676	21306775	+	1541	protein_coding	uncharacterized LOC102608718%2C transcript variant X1 && - && -	-	-
102626255	3153.37	968.311	1129.51	594.689	574.797	298.928	1750.4	489.471	1.83813	0.000110447	0.0011427	LOC102626255	NC_023054.1	13000652	13001840	+	1189	protein_coding	ethylene-responsive transcription factor ERF105 && sp|Q8VY90|EF105_ARATH Ethylene-responsive transcription factor ERF105 OS=Arabidopsis thaliana OX=3702 GN=ERF105 PE=2 SV=1 && PF00847:AP2 domain	AP2/ERF-ERF	AP2/ERF->AP2/ERF-ERF
107177324	17.5935	36.6709	62.506	6.13082	16.9645	9.60839	38.9235	10.9012	1.83743	0.0107752	0.0477101	LOC107177324	NC_023051.1	2229226	2233894	-	4081	protein_coding	disease resistance protein RGA2-like && sp|Q9LRR4|R13L1_ARATH Putative disease resistance RPP13-like protein 1 OS=Arabidopsis thaliana OX=3702 GN=RPPL1 PE=3 SV=1 && PF00931:NB-ARC domain|PF18052:Rx N-terminal domain	-	-
102625233	60.0247	173.444	196.322	27.5887	46.9018	45.9067	143.263	40.1324	1.83717	0.000418648	0.00349442	LOC102625233	NW_006257074.1	948412	954574	+	4072	protein_coding	disease resistance-like protein DSC1 && sp|A0A290U7C4|ROQ1_NICBE Disease resistance protein Roq1 OS=Nicotiana benthamiana OX=4100 GN=ROQ1 PE=1 SV=1 && PF01582:TIR domain|PF07725:Leucine Rich Repeat|PF00931:NB-ARC domain	-	-
112497179	36.2218	54.5108	69.5489	24.5233	13.9708	6.40559	53.4272	14.9665	1.83493	0.00271813	0.0161006	LOC112497179	NC_023047.1	7430049	7431768	-	1617	lncRNA	uncharacterized LOC112497179 && - && -	-	-
102627240	76.5833	514.384	462.192	88.8969	94.8016	112.098	351.053	98.5988	1.83255	0.00228821	0.0139926	LOC102627240	NC_023048.1	14711149	14712339	+	881	protein_coding	universal stress protein PHOS32 && sp|P9WFD0|Y2026_MYCTO Universal stress protein MT2085 OS=Mycobacterium tuberculosis (strain CDC 1551 / Oshkosh) OX=83331 GN=MT2085 PE=3 SV=1 && PF00582:Universal stress protein family	-	-
102630096	75.5484	237.866	256.186	27.5887	73.8454	58.7179	189.867	53.384	1.83108	0.00108451	0.00765532	LOC102630096	NC_023054.1	4961378	4962873	-	813	protein_coding	calmodulin-like protein 8 && sp|Q0JNL7|CALM3_ORYSJ Calmodulin-3 OS=Oryza sativa subsp. japonica OX=39947 GN=CAM3 PE=2 SV=1 && PF13499:EF-hand domain pair	-	-
102607377	2626.6	1825.62	1044.99	635.561	401.16	509.245	1832.4	515.322	1.83004	1.88e-07	4.61e-06	LOC102607377	NC_023052.1	28160616	28165531	-	2202	protein_coding	serine carboxypeptidase-like 27 && sp|Q9SFB5|SCP27_ARATH Serine carboxypeptidase-like 27 OS=Arabidopsis thaliana OX=3702 GN=SCPL27 PE=2 SV=1 && PF00450:Serine carboxypeptidase	-	-
102623519	373.602	579.797	397.045	69.4826	188.605	121.706	450.148	126.598	1.82964	3.05e-06	5.33e-05	LOC102623519	NW_006257083.1	144478	156241	-	2345	protein_coding	probable disease resistance protein At5g63020 && sp|Q9LMP6|DRL3_ARATH Probable disease resistance protein At1g15890 OS=Arabidopsis thaliana OX=3702 GN=At1g15890 PE=3 SV=2 && PF00931:NB-ARC domain|PF13855:Leucine rich repeat	-	-
102609969	1020.42	2280.54	1677.1	409.743	440.079	553.016	1659.35	467.613	1.82745	4.57e-09	1.65e-07	LOC102609969	NC_023050.1	12857425	12860279	+	1790	transcribed_pseudogene	cytochrome P450 CYP72A219-like && sp|H2DH21|C7A29_PANGI Cytochrome P450 CYP72A219 OS=Panax ginseng OX=4054 PE=2 SV=1 && -	-	-
102624547	89.0022	337.967	217.45	54.1556	53.8872	73.6643	214.807	60.569	1.82727	0.000238273	0.00218594	LOC102624547	NC_023047.1	8653948	8654857	+	910	protein_coding	uncharacterized LOC102624547 && sp|Q9LIE6|VQ22_ARATH VQ motif-containing protein 22 OS=Arabidopsis thaliana OX=3702 GN=VQ22 PE=2 SV=1 && PF05678:VQ motif	-	-
102628817	30.0124	71.3597	55.463	21.4579	8.9812	13.8788	52.2784	14.7726	1.82515	0.00177646	0.0114294	LOC102628817	NC_023048.1	25127759	25131695	-	3077	protein_coding	FHA domain-containing protein PS1%2C transcript variant X1 && sp|B7SY83|PS1_ARATH FHA domain-containing protein PS1 OS=Arabidopsis thaliana OX=3702 GN=PS1 PE=2 SV=1 && PF00498:FHA domain|PF13638:PIN domain	-	-
102621779	1115.63	2344.96	2127.84	634.54	360.246	587.179	1862.81	527.322	1.82097	8.49e-08	2.27e-06	LOC102621779	NC_023050.1	13197675	13199372	-	1052	protein_coding	probable glutathione S-transferase && sp|Q03666|GSTX4_TOBAC Probable glutathione S-transferase OS=Nicotiana tabacum OX=4097 PE=2 SV=1 && PF13410:Glutathione S-transferase, C-terminal domain|PF02798:Glutathione S-transferase, N-terminal domain	-	-
102626299	42.4313	198.221	156.705	26.5669	51.8914	34.1632	132.453	37.5405	1.81905	0.00256852	0.0153694	LOC102626299	NC_023049.1	8425694	8429385	+	2649	protein_coding	G-type lectin S-receptor-like serine/threonine-protein kinase At4g27290 && sp|O81832|Y4729_ARATH G-type lectin S-receptor-like serine/threonine-protein kinase At4g27290 OS=Arabidopsis thaliana OX=3702 GN=At4g27290 PE=3 SV=4 && PF07714:Protein tyrosine kinase|PF00954:S-locus glycoprotein domain|PF01453:D-mannose binding lectin|PF08276:PAN-like domain	-	-
102626613	760.658	505.464	353.907	167.576	110.768	181.492	540.01	153.279	1.81677	2.12e-07	5.14e-06	LOC102626613	NC_023051.1	14509509	14511054	+	1546	protein_coding	F-box/kelch-repeat protein At1g80440-like && sp|Q9M8L2|FBK30_ARATH F-box/kelch-repeat protein At1g80440 OS=Arabidopsis thaliana OX=3702 GN=At1g80440 PE=2 SV=1 && PF01344:Kelch motif	-	-
102608295	49.6756	41.6265	50.1808	6.13082	15.9666	18.1492	47.161	13.4155	1.81567	0.00078774	0.00587687	LOC102608295	NC_023048.1	20725854	20726815	-	843	protein_coding	uncharacterized LOC102608295 && - && -	-	-
102627504	23.8029	35.6798	23.7699	10.218	5.98747	7.47319	27.7509	7.8929	1.81379	0.00298806	0.0173259	LOC102627504	NC_023054.1	8566475	8582671	-	3366	protein_coding	chromosome transmission fidelity protein 18 homolog && sp|Q6NU40|CTF18_XENLA Chromosome transmission fidelity protein 18 homolog OS=Xenopus laevis OX=8355 GN=chtf18 PE=2 SV=1 && PF00004:ATPase family associated with various cellular activities (AAA)	-	-
102618274	519.524	1308.26	354.787	243.189	185.612	192.168	727.524	206.989	1.81323	9.21e-05	0.00098389	LOC102618274	NC_023046.1	19119368	19127830	-	1421	protein_coding	inositol oxygenase 1%2C transcript variant X1 && sp|Q8L799|MIOX1_ARATH Inositol oxygenase 1 OS=Arabidopsis thaliana OX=3702 GN=MIOX1 PE=2 SV=1 && PF05153:Myo-inositol oxygenase	-	-
102577989	1089.76	351.843	436.661	260.56	138.71	135.585	626.088	178.285	1.81178	0.000154464	0.00151889	LOC102577989	NC_023050.1	4876121	4879488	+	2319	protein_coding	beta-amylase 3%2C chloroplastic%2C transcript variant X1 && sp|O23553|BAM3_ARATH Beta-amylase 3, chloroplastic OS=Arabidopsis thaliana OX=3702 GN=BAM3 PE=1 SV=3 && PF01373:Glycosyl hydrolase family 14	-	-
102622603	33.1171	63.4308	92.4384	16.3488	28.9394	8.54079	62.9954	17.943	1.81057	0.00437676	0.0235032	LOC102622603	NC_023046.1	14566155	14567259	-	900	protein_coding	ethylene-responsive transcription factor ERF003-like && sp|Q94AW5|ERF03_ARATH Ethylene-responsive transcription factor ERF003 OS=Arabidopsis thaliana OX=3702 GN=ERF003 PE=1 SV=1 && PF00847:AP2 domain	AP2/ERF-ERF	AP2/ERF->AP2/ERF-ERF
102623339	116.945	204.168	193.68	78.6788	29.9373	38.4335	171.598	49.0166	1.80821	7.69e-05	0.000851147	LOC102623339	NC_023050.1	19651906	19653213	-	1308	protein_coding	probable carboxylesterase 18 && sp|Q9LT10|CXE18_ARATH Probable carboxylesterase 18 OS=Arabidopsis thaliana OX=3702 GN=CXE18 PE=1 SV=1 && PF07859:alpha/beta hydrolase fold	-	-
102611848	19.6633	84.244	58.1041	16.3488	12.9728	17.0816	54.0038	15.4678	1.80578	0.00517702	0.0267748	LOC102611848	NW_006257109.1	200634	219921	+	1409	protein_coding	receptor-like protein EIX2 && - && -	-	-
102620165	650.958	1949.51	1966.74	288.148	604.734	414.228	1522.4	435.704	1.80497	4.96e-05	0.000584767	LOC102620165	NC_023050.1	18514444	18536519	+	1592	protein_coding	uncharacterized LOC102620165%2C transcript variant X1 && - && -	-	-
102617711	39.3266	44.5998	63.3863	17.3707	9.97911	14.9464	49.1042	14.0987	1.80456	0.000285274	0.00253853	LOC102617711	NC_023053.1	4805133	4807018	+	1556	protein_coding	probable NAD(P)H dehydrogenase (quinone) FQR1-like 2%2C transcript variant X3 && sp|O23207|FQRL2_ARATH Probable NAD(P)H dehydrogenase (quinone) FQR1-like 2 OS=Arabidopsis thaliana OX=3702 GN=At4g36750 PE=1 SV=1 && PF03358:NADPH-dependent FMN reductase	-	-
102608069	316.682	460.864	376.797	98.0931	86.8183	146.261	384.781	110.391	1.80289	5.49e-10	2.42e-08	LOC102608069	NC_023053.1	625797	629033	-	1934	protein_coding	lysine histidine transporter-like 8 && sp|Q9SX98|LHTL8_ARATH Lysine histidine transporter-like 8 OS=Arabidopsis thaliana OX=3702 GN=AATL1 PE=1 SV=1 && PF01490:Transmembrane amino acid transporter protein	-	-
102620646	757.554	511.411	664.676	162.467	164.655	227.398	644.547	184.84	1.80267	3.28e-13	2.53e-11	LOC102620646	NC_023051.1	12057653	12058620	-	968	protein_coding	calcium-binding allergen Bet v 3-like && sp|P43187|ALLB3_BETPN Calcium-binding allergen Bet v 3 OS=Betula pendula OX=3505 GN=BETVIII PE=1 SV=1 && PF13499:EF-hand domain pair|PF13405:EF-hand domain	-	-
102630537	48.6407	69.3774	78.3525	20.4361	21.954	13.8788	65.4569	18.7563	1.80265	4.28e-05	0.000513924	LOC102630537	NC_023050.1	876048	879629	+	2804	protein_coding	phosphatidylinositol 4-kinase gamma 2 && sp|Q9ZPY9|P4KG4_ARATH Phosphatidylinositol 4-kinase gamma 4 OS=Arabidopsis thaliana OX=3702 GN=PI4KG4 PE=1 SV=1 && PF00454:Phosphatidylinositol 3- and 4-kinase|PF00240:Ubiquitin family	-	-
102615957	544.362	579.797	969.283	131.813	136.714	334.158	697.814	200.895	1.79736	2.55e-05	0.00033106	LOC102615957	NC_023054.1	3951043	3952463	-	1421	protein_coding	2-hydroxyisoflavanone dehydratase-like && sp|Q5NUF4|HIDM_GLYEC 2-hydroxyisoflavanone dehydratase OS=Glycyrrhiza echinata OX=46348 GN=HIDM PE=1 SV=1 && PF07859:alpha/beta hydrolase fold	-	-
102627068	495.722	1329.07	1161.2	178.816	346.275	334.158	995.332	286.416	1.79726	1.37e-05	0.000194639	LOC102627068	NC_023049.1	9979330	9982559	+	3088	protein_coding	MDIS1-interacting receptor like kinase 2-like%2C transcript variant X1 && sp|Q8VZG8|MIK2_ARATH MDIS1-interacting receptor like kinase 2 OS=Arabidopsis thaliana OX=3702 GN=MIK2 PE=1 SV=3 && PF08263:Leucine rich repeat N-terminal domain|PF13855:Leucine rich repeat|PF00069:Protein kinase domain	-	-
102630520	2725.95	9755.46	6431.07	1007.5	2622.51	1811.71	6304.16	1813.91	1.7972	0.000142462	0.00141661	LOC102630520	NW_006257116.1	340041	342004	+	1851	protein_coding	flavonoid 3'-monooxygenase && sp|Q9SBQ9|F3PH_PETHY Flavonoid 3'-monooxygenase OS=Petunia hybrida OX=4102 GN=CYP75B2 PE=2 SV=1 && PF00067:Cytochrome P450	-	-
102607254	398.44	350.852	379.438	118.529	78.835	128.112	376.243	108.492	1.7954	4.61e-13	3.5e-11	LOC102607254	NC_023051.1	1803099	1806306	-	3116	protein_coding	probable LRR receptor-like serine/threonine-protein kinase At3g47570%2C transcript variant X3 && sp|Q9SD62|Y3471_ARATH Putative receptor-like protein kinase At3g47110 OS=Arabidopsis thaliana OX=3702 GN=At3g47110 PE=3 SV=1 && -	-	-
112495532	897.266	667.015	691.967	198.23	217.545	234.872	752.083	216.882	1.79384	2.09e-19	3.75e-17	LOC112495532	NW_006257207.1	4489	6875	-	864	protein_coding	2-alkenal reductase (NADP(+)-dependent)-like && sp|Q9SLN8|DBR_TOBAC 2-alkenal reductase (NADP(+)-dependent) OS=Nicotiana tabacum OX=4097 GN=DBR PE=1 SV=1 && PF00107:Zinc-binding dehydrogenase|PF16884:N-terminal domain of oxidoreductase	-	-
112499569	81.7578	233.901	255.306	22.4797	85.8204	56.5827	190.322	54.9609	1.7922	0.00249189	0.0149976	LOC112499569	NC_023054.1	10296274	10298579	+	632	protein_coding	SH3 domain-containing protein 1-like && sp|Q9C865|SH3P1_ARATH SH3 domain-containing protein 1 OS=Arabidopsis thaliana OX=3702 GN=SH3P1 PE=1 SV=1 && -	-	-
102618640	376.707	594.664	321.333	68.4608	140.705	164.41	430.901	124.525	1.79107	6.39e-06	0.000101341	LOC102618640	NC_023052.1	13902182	13925487	+	2593	protein_coding	putative cysteine-rich receptor-like protein kinase 20%2C transcript variant X1 && sp|Q9LW83|CE101_ARATH G-type lectin S-receptor-like serine/threonine-protein kinase CES101 OS=Arabidopsis thaliana OX=3702 GN=CES101 PE=2 SV=2 && PF00069:Protein kinase domain|PF00704:Glycosyl hydrolases family 18	-	-
102624592	166.62	202.186	213.048	44.9593	44.906	79.0023	193.952	56.2892	1.7877	5.62e-08	1.56e-06	LOC102624592	NC_023049.1	319404	323493	-	3151	protein_coding	putative cysteine-rich receptor-like protein kinase 16 && sp|O81905|SD18_ARATH Receptor-like serine/threonine-protein kinase SD1-8 OS=Arabidopsis thaliana OX=3702 GN=SD18 PE=1 SV=1 && PF00704:Glycosyl hydrolases family 18|PF00069:Protein kinase domain	-	-
102607718	2954.67	1548.11	2359.38	816.421	563.82	610.666	2287.38	663.636	1.7852	2.42e-10	1.15e-08	LOC102607718	NC_023049.1	1125352	1127623	+	1470	protein_coding	tetraspanin-8%2C transcript variant X1 && sp|Q8S8Q6|TET8_ARATH Tetraspanin-8 OS=Arabidopsis thaliana OX=3702 GN=TET8 PE=2 SV=1 && PF00335:Tetraspanin family	-	-
102613658	195.598	448.971	568.716	85.8315	126.735	139.855	404.428	117.474	1.78439	2.56e-05	0.000332117	LOC102613658	NC_023049.1	8169365	8172762	+	2733	protein_coding	G-type lectin S-receptor-like serine/threonine-protein kinase At4g27290%2C transcript variant X1 && sp|Q9S972|SD16_ARATH Receptor-like serine/threonine-protein kinase SD1-6 OS=Arabidopsis thaliana OX=3702 GN=SD16 PE=1 SV=2 && PF07714:Protein tyrosine kinase|PF08276:PAN-like domain|PF00954:S-locus glycoprotein domain|PF01453:D-mannose binding lectin	-	-
102630180	188.353	327.065	154.064	64.3736	65.8621	64.0559	223.161	64.7639	1.78409	8.52e-07	1.76e-05	LOC102630180	NC_023046.1	15874894	15876791	+	939	protein_coding	hypothetical protein && - && PF00903:Glyoxalase/Bleomycin resistance protein/Dioxygenase superfamily	-	-
102613931	2331.65	1576.85	1493.98	322.89	645.649	603.193	1800.83	523.911	1.78116	1.65e-08	5.29e-07	LOC102613931	NC_023048.1	19165548	19167116	-	1003	protein_coding	chaperone protein DnaJ && sp|Q7Z6W7|DNJB7_HUMAN DnaJ homolog subfamily B member 7 OS=Homo sapiens OX=9606 GN=DNAJB7 PE=2 SV=2 && PF00226:DnaJ domain	-	-
102619481	156.271	97.1284	127.653	54.1556	29.9373	26.69	127.018	36.9276	1.78113	1.38e-05	0.000194822	LOC102619481	NC_023048.1	27874302	27878864	+	1922	protein_coding	calcium-dependent protein kinase 29%2C transcript variant X1 && sp|Q38868|CDPK9_ARATH Calcium-dependent protein kinase 9 OS=Arabidopsis thaliana OX=3702 GN=CPK9 PE=1 SV=1 && PF13499:EF-hand domain pair|PF00069:Protein kinase domain	-	-
102627070	1087.69	445.007	478.919	217.644	195.591	171.883	670.538	195.039	1.78101	2.71e-06	4.83e-05	LOC102627070	NC_023050.1	1770845	1772664	+	1820	protein_coding	BTB/POZ domain-containing protein At5g41330 && sp|Q9FN67|Y5133_ARATH BTB/POZ domain-containing protein At5g41330 OS=Arabidopsis thaliana OX=3702 GN=At5g41330 PE=2 SV=1 && PF02214:BTB/POZ domain	-	-
102627806	90.0371	57.4842	220.972	60.2864	12.9728	34.1632	122.831	35.8075	1.78002	0.00979753	0.0443481	LOC102627806	NC_023047.1	15803525	15825909	-	2609	protein_coding	subtilisin-like protease SBT5.3 && sp|Q9ZSP5|AIR3_ARATH Subtilisin-like protease SBT5.3 OS=Arabidopsis thaliana OX=3702 GN=AIR3 PE=2 SV=1 && PF00082:Subtilase family|PF02225:PA domain|PF05922:Peptidase inhibitor I9|PF17766:Fibronectin type-III domain	-	-
102620060	219.401	163.533	134.696	39.8503	46.9018	64.0559	172.543	50.2694	1.77936	2.01e-07	4.88e-06	LOC102620060	NW_006257134.1	144272	146799	+	1698	protein_coding	cytochrome P450 71A26-like%2C transcript variant X1 && sp|A0A068Q6L2|C7317_PRUMU Cytochrome P450 736A117 OS=Prunus mume OX=102107 GN=CYP736A117 PE=2 SV=1 && PF00067:Cytochrome P450	-	-
102621491	185.249	172.452	237.699	44.9593	67.858	60.8531	198.467	57.8901	1.77836	1.54e-09	6.17e-08	LOC102621491	NC_023050.1	24791961	24794039	-	2079	protein_coding	leucine-rich repeat receptor-like serine/threonine/tyrosine-protein kinase SOBIR1 && sp|Q9SKB2|SBIR1_ARATH Leucine-rich repeat receptor-like serine/threonine/tyrosine-protein kinase SOBIR1 OS=Arabidopsis thaliana OX=3702 GN=SOBIR1 PE=1 SV=1 && PF18052:Rx N-terminal domain|PF00069:Protein kinase domain	-	-
102610683	348.764	365.718	386.481	144.074	69.8538	107.827	366.988	107.252	1.77547	2.83e-09	1.06e-07	LOC102610683	NC_023049.1	15380516	15382600	+	1194	protein_coding	proline-rich receptor-like protein kinase PERK1 && sp|Q9LV48|PERK1_ARATH Proline-rich receptor-like protein kinase PERK1 OS=Arabidopsis thaliana OX=3702 GN=PERK1 PE=1 SV=1 && PF00069:Protein kinase domain	-	-
102612179	214.226	419.238	351.266	100.137	95.7995	91.8135	328.243	95.9166	1.77529	1.13e-08	3.75e-07	LOC102612179	NC_023051.1	11261457	11264058	-	2141	protein_coding	uncharacterized LOC102612179%2C transcript variant X1 && - && PF11204:Protein of unknown function (DUF2985)|PF04749:PLAC8 family	-	-
102609635	53.8153	35.6798	41.3772	11.2398	9.97911	17.0816	43.6241	12.7668	1.77523	0.000459227	0.00377511	LOC102609635	NW_006257092.1	72037	75490	+	1855	protein_coding	non-structural maintenance of chromosomes element 4 homolog A && sp|Q9C689|NSE4A_ARATH Non-structural maintenance of chromosomes element 4 homolog A OS=Arabidopsis thaliana OX=3702 GN=NSE4A PE=2 SV=1 && PF08743:Nse4 C-terminal	-	-
102608366	346.695	726.481	725.421	157.358	157.67	211.385	599.532	175.471	1.77341	1.55e-07	3.87e-06	LOC102608366	NC_023046.1	18229506	18233108	-	2799	protein_coding	G-type lectin S-receptor-like serine/threonine-protein kinase CES101 && sp|Q9LW83|CE101_ARATH G-type lectin S-receptor-like serine/threonine-protein kinase CES101 OS=Arabidopsis thaliana OX=3702 GN=CES101 PE=2 SV=2 && PF11883:Domain of unknown function (DUF3403)|PF07714:Protein tyrosine kinase|PF08276:PAN-like domain|PF01453:D-mannose binding lectin	-	-
novel.781	170.76	292.376	360.95	50.0683	72.8475	118.503	274.695	80.4731	1.77302	3.16e-05	0.000398446	-	NW_006258481.1	200	1228	+	1029	-	- && sp|Q8VYA3|WAKLJ_ARATH Wall-associated receptor kinase-like 10 OS=Arabidopsis thaliana OX=3702 GN=WAKL10 PE=2 SV=1 && PF13947:Wall-associated receptor kinase galacturonan-binding	-	-
102606825	3612.87	1950.5	2204.44	889.99	584.776	799.631	2589.27	758.133	1.772	1.09e-09	4.48e-08	LOC102606825	NC_023047.1	15893359	15898631	+	2447	protein_coding	zinc finger protein CONSTANS-LIKE 9%2C transcript variant X1 && sp|Q9SSE5|COL9_ARATH Zinc finger protein CONSTANS-LIKE 9 OS=Arabidopsis thaliana OX=3702 GN=COL9 PE=1 SV=1 && PF06203:CCT motif	C2C2-CO-like	C2C2->C2C2-CO-like
102617941	2365.8	4448.09	4223.11	859.336	1102.69	1278.98	3679	1080.34	1.76796	6.21e-10	2.71e-08	LOC102617941	NW_006257140.1	261101	263823	-	1889	protein_coding	sugar transport protein 14 && sp|Q8GW61|STP14_ARATH Sugar transport protein 14 OS=Arabidopsis thaliana OX=3702 GN=STP14 PE=2 SV=2 && PF00083:Sugar (and other) transporter	-	-
102627136	83.8277	520.331	383.839	124.66	74.8433	90.7459	329.333	96.7497	1.76757	0.00267938	0.0159256	LOC102627136	NC_023048.1	20593059	20596023	+	1464	protein_coding	phosphoglycerate mutase-like protein 1%2C transcript variant X1 && sp|Q9FGF0|PGML1_ARATH Phosphoglycerate mutase-like protein 1 OS=Arabidopsis thaliana OX=3702 GN=At5g64460 PE=2 SV=1 && PF00300:Histidine phosphatase superfamily (branch 1)	-	-
107175186	48.6407	48.5642	35.2146	5.10902	20.9561	12.8112	44.1399	12.9588	1.76502	0.00394797	0.0216664	LOC107175186	NW_006257272.1	31196	35636	+	1602	protein_coding	receptor-like protein 19 && - && PF13855:Leucine rich repeat	-	-
novel.14	77.6182	93.164	115.328	17.3707	34.9269	32.028	95.37	28.1085	1.76405	1.77e-05	0.000243559	-	NC_023046.1	13225764	13228030	+	739	-	- && - && PF13855:Leucine rich repeat	-	-
102617109	4273.14	4516.47	4194.94	1312	1165.56	1346.24	4328.18	1274.6	1.76385	1.98e-50	3.59e-47	LOC102617109	NC_023052.1	15323192	15331471	+	3547	protein_coding	ribonuclease TUDOR 1 && sp|Q8VZG7|TSN1_ARATH Ribonuclease TUDOR 1 OS=Arabidopsis thaliana OX=3702 GN=TSN1 PE=1 SV=1 && PF00565:Staphylococcal nuclease homologue|PF00567:Tudor domain	-	-
102612815	363.253	364.727	381.198	101.159	116.756	108.895	369.726	108.936	1.76296	3.49e-22	8.25e-20	LOC102612815	NC_023046.1	22841640	22843075	-	1201	protein_coding	extradiol ring-cleavage dioxygenase-like && sp|Q949R4|DIOXL_ARATH Extradiol ring-cleavage dioxygenase OS=Arabidopsis thaliana OX=3702 GN=LIGB PE=2 SV=1 && PF02900:Catalytic LigB subunit of aromatic ring-opening dioxygenase	-	-
102628286	81.7578	293.367	170.791	45.9811	32.9311	82.2051	181.972	53.7058	1.7621	0.00147552	0.00987283	LOC102628286	NC_023047.1	1808692	1811477	-	2154	protein_coding	probable WRKY transcription factor 71 && sp|Q8VWJ2|WRK28_ARATH WRKY transcription factor 28 OS=Arabidopsis thaliana OX=3702 GN=WRKY28 PE=2 SV=1 && PF03106:WRKY DNA -binding domain	WRKY	WRKY
102631246	7419.26	3033.78	3072.48	769.418	1578.7	1643.03	4508.51	1330.38	1.76077	3.1e-05	0.000392428	LOC102631246	NC_023050.1	15155127	15162162	-	2741	protein_coding	two-component response regulator-like APRR5%2C transcript variant X2 && sp|Q6LA42|APRR5_ARATH Two-component response regulator-like APRR5 OS=Arabidopsis thaliana OX=3702 GN=APRR5 PE=1 SV=2 && PF00072:Response regulator receiver domain|PF06203:CCT motif	Pseudo ARR-B	Pseudo ARR-B
102627810	1742.79	1407.37	1451.72	376.024	433.094	550.881	1533.96	453.333	1.75887	4.8e-18	7.29e-16	LOC102627810	NC_023047.1	23353670	23356927	+	1331	protein_coding	cystinosin homolog && sp|P57758|CTNS_ARATH Cystinosin homolog OS=Arabidopsis thaliana OX=3702 GN=At5g40670 PE=2 SV=1 && PF04193:PQ loop repeat	-	-
102611338	846.556	1364.75	1441.16	316.759	404.154	358.713	1217.49	359.875	1.75854	4.4e-12	2.82e-10	LOC102611338	NC_023047.1	10865449	10873049	-	2433	protein_coding	acyltransferase-like protein At3g26840%2C chloroplastic%2C transcript variant X1 && sp|Q9LW26|Y3684_ARATH Acyltransferase-like protein At3g26840, chloroplastic OS=Arabidopsis thaliana OX=3702 GN=At3g26840 PE=1 SV=1 && PF03982:Diacylglycerol acyltransferase|PF12146:Serine aminopeptidase, S33	-	-
novel.533	70.3738	74.333	69.5489	13.2834	33.929	16.014	71.4186	21.0755	1.75742	0.000228284	0.00211151	-	NC_023054.1	15328979	15330426	-	1405	-	- && sp|P0CT41|TF212_SCHPO Transposon Tf2-12 polyprotein OS=Schizosaccharomyces pombe (strain 972 / ATCC 24843) OX=284812 GN=Tf2-12 PE=3 SV=1 && -	-	-
102606619	4956.18	2861.32	2830.38	1021.8	656.626	1472.22	3549.29	1050.22	1.75693	4.85e-07	1.07e-05	LOC102606619	NW_006257081.1	179296	183981	-	2107	protein_coding	membrane protein of ER body-like protein && sp|Q8LPT3|MEBL_ARATH Membrane protein of ER body-like protein OS=Arabidopsis thaliana OX=3702 GN=MEBL PE=2 SV=1 && -	-	-
102615354	203.877	462.847	664.676	77.657	128.731	187.897	443.8	131.428	1.75657	0.000294052	0.00260041	LOC102615354	NC_023053.1	16573464	16577760	-	2301	protein_coding	wall-associated receptor kinase 2-like && sp|Q9LMP1|WAK2_ARATH Wall-associated receptor kinase 2 OS=Arabidopsis thaliana OX=3702 GN=WAK2 PE=1 SV=1 && PF13947:Wall-associated receptor kinase galacturonan-binding|PF00069:Protein kinase domain	-	-
102607452	49.6756	238.857	319.573	44.9593	74.8433	60.8531	202.702	60.2186	1.75177	0.00474407	0.025012	LOC102607452	NC_023050.1	26793740	26795975	+	1908	protein_coding	uncharacterized LOC102607452%2C transcript variant X3 && sp|Q9ZVH0|FEZ_ARATH Protein FEZ OS=Arabidopsis thaliana OX=3702 GN=FEZ PE=2 SV=1 && PF02365:No apical meristem (NAM) protein	NAC	NAC
102615662	277.356	1531.26	1375.13	185.968	278.417	482.555	1061.25	315.647	1.74967	0.00263183	0.0156877	LOC102615662	NC_023047.1	16185510	16187477	+	1528	protein_coding	7-methylxanthosine synthase 1-like && sp|Q84UB5|BSMT1_PETHY S-adenosyl-L-methionine:benzoic acid/salicylic acid carboxyl methyltransferase 1 OS=Petunia hybrida OX=4102 GN=BSMT1 PE=1 SV=1 && PF03492:SAM dependent carboxyl methyltransferase	-	-
novel.617	55.8851	65.413	59.8649	18.3925	8.9812	26.69	60.3877	18.0212	1.7492	0.000468429	0.00383047	-	NW_006257113.1	458872	459573	-	702	-	- && - && -	-	-
102607182	98.3164	222.999	198.963	54.1556	51.8914	49.1095	173.426	51.7188	1.74632	7.38e-06	0.000114553	LOC102607182	NC_023052.1	30377293	30378193	+	732	protein_coding	copper transport protein ATX1 && sp|B3H6D0|HIP45_ARATH Heavy metal-associated isoprenylated plant protein 45 OS=Arabidopsis thaliana OX=3702 GN=HIPP45 PE=3 SV=1 && -	-	-
102628816	140.748	674.943	743.909	86.8533	145.695	232.736	519.867	155.095	1.74557	0.00332151	0.0188522	LOC102628816	NW_006257131.1	339004	340559	+	1014	protein_coding	probable glutathione S-transferase && sp|Q03664|GSTX3_TOBAC Probable glutathione S-transferase OS=Nicotiana tabacum OX=4097 PE=2 SV=1 && PF02798:Glutathione S-transferase, N-terminal domain|PF00043:Glutathione S-transferase, C-terminal domain	-	-
102621646	4959.29	1277.54	1493.1	764.309	882.154	662.979	2576.64	769.814	1.74277	0.000297608	0.00263064	LOC102621646	NC_023048.1	19843832	19844933	-	1021	protein_coding	zinc finger protein ZAT10 && sp|Q96289|ZAT10_ARATH Zinc finger protein ZAT10 OS=Arabidopsis thaliana OX=3702 GN=ZAT10 PE=2 SV=1 && -	C2H2	C2H2
102629242	43.4662	61.4486	95.0795	11.2398	19.9582	28.8252	66.6648	20.0077	1.74075	0.00140124	0.00944611	LOC102629242	NC_023054.1	17463726	17469751	-	1508	protein_coding	probable trehalose-phosphate phosphatase C && sp|Q67XC9|TPPD_ARATH Probable trehalose-phosphate phosphatase D OS=Arabidopsis thaliana OX=3702 GN=TPPD PE=2 SV=1 && PF02358:Trehalose-phosphatase	-	-
102615235	2437.21	2478.76	1398.9	588.559	691.553	610.666	2104.96	630.259	1.7395	1.11e-11	6.78e-10	LOC102615235	NC_023051.1	9809690	9815822	-	2044	protein_coding	sulfoquinovosyl transferase SQD2 && sp|Q8S4F6|SQD2_ARATH Sulfoquinovosyl transferase SQD2 OS=Arabidopsis thaliana OX=3702 GN=SQD2 PE=1 SV=1 && PF00534:Glycosyl transferases group 1|PF13439:Glycosyltransferase Family 4	-	-
102609697	972.815	1302.31	1337.28	310.628	387.19	384.335	1204.13	360.718	1.7394	6.77e-18	1.01e-15	LOC102609697	NC_023053.1	21845112	21848214	-	2240	protein_coding	protein NRT1/ PTR FAMILY 8.1-like%2C transcript variant X1 && sp|Q9M390|PTR1_ARATH Protein NRT1/ PTR FAMILY 8.1 OS=Arabidopsis thaliana OX=3702 GN=NPF8.1 PE=1 SV=1 && PF00854:POT family	-	-
102618204	6086.3	4748.39	3049.59	2028.28	1010.88	1123.11	4628.09	1387.43	1.73794	5.63e-07	1.2e-05	LOC102618204	NW_006257076.1	2154509	2156576	+	1575	protein_coding	heavy metal-associated isoprenylated plant protein 6-like && sp|Q9SJL2|HIP5_ARATH Heavy metal-associated isoprenylated plant protein 5 OS=Arabidopsis thaliana OX=3702 GN=HIPP05 PE=1 SV=2 && PF00403:Heavy-metal-associated domain	-	-
102610892	43.4662	52.5286	51.0612	9.19623	19.9582	14.9464	49.0187	14.7003	1.73681	0.000328193	0.00286027	LOC102610892	NC_023050.1	3066582	3068447	+	1866	protein_coding	RING-H2 finger protein ATL46-like && sp|Q9FL07|ATL46_ARATH RING-H2 finger protein ATL46 OS=Arabidopsis thaliana OX=3702 GN=ATL46 PE=2 SV=1 && PF13639:Ring finger domain	-	-
102611108	48.6407	135.782	174.312	21.4579	30.9353	55.5151	119.578	35.9694	1.73584	0.00320382	0.0183569	LOC102611108	NC_023046.1	267740	272166	+	3689	protein_coding	putative disease resistance protein RGA3%2C transcript variant X2 && sp|Q7XA40|RGA3_SOLBU Putative disease resistance protein RGA3 OS=Solanum bulbocastanum OX=147425 GN=RGA3 PE=2 SV=2 && PF00931:NB-ARC domain	-	-
112497652	72.4436	144.702	92.4384	25.5451	44.906	22.4196	103.195	30.9569	1.73491	0.000183492	0.00175782	LOC112497652	NC_023048.1	16343884	16370212	+	1022	protein_coding	uncharacterized LOC112497652 && - && PF00080:Copper/zinc superoxide dismutase (SODC)	-	-
102622171	346.695	761.17	608.333	322.89	70.8517	122.774	572.066	172.172	1.73244	0.00143342	0.00963912	LOC102622171	NC_023052.1	5070135	5073798	+	2545	protein_coding	cyclin-D1-1 && sp|P42751|CCD11_ARATH Cyclin-D1-1 OS=Arabidopsis thaliana OX=3702 GN=CYCD1-1 PE=1 SV=3 && PF00134:Cyclin, N-terminal domain|PF02984:Cyclin, C-terminal domain	-	-
102612090	71.4087	87.2174	98.601	18.3925	22.952	36.2984	85.7424	25.8809	1.73227	2.36e-05	0.000309549	LOC102612090	NC_023046.1	10441332	10445138	-	3485	protein_coding	probable LRR receptor-like serine/threonine-protein kinase At3g47570%2C transcript variant X1 && sp|Q9SD62|Y3471_ARATH Putative receptor-like protein kinase At3g47110 OS=Arabidopsis thaliana OX=3702 GN=At3g47110 PE=3 SV=1 && PF13855:Leucine rich repeat|PF00069:Protein kinase domain|PF08263:Leucine rich repeat N-terminal domain	-	-
107177162	60.0247	103.075	113.567	19.4143	29.9373	34.1632	92.2223	27.8383	1.73072	7.74e-05	0.000854657	LOC107177162	NC_023050.1	26938704	26942918	+	1629	protein_coding	probable leucine-rich repeat receptor-like protein kinase At1g35710 && sp|Q8VZG8|MIK2_ARATH MDIS1-interacting receptor like kinase 2 OS=Arabidopsis thaliana OX=3702 GN=MIK2 PE=1 SV=3 && PF05659:Arabidopsis broad-spectrum mildew resistance protein RPW8|PF13855:Leucine rich repeat	-	-
102629341	476.058	601.602	771.2	217.644	126.735	215.655	616.287	186.678	1.72407	1.19e-08	3.93e-07	LOC102629341	NC_023047.1	4459230	4466833	-	4576	protein_coding	uncharacterized LOC102629341 && sp|O65468|CRK8_ARATH Cysteine-rich receptor-like protein kinase 8 OS=Arabidopsis thaliana OX=3702 GN=CRK8 PE=3 SV=2 && PF00069:Protein kinase domain|PF11883:Domain of unknown function (DUF3403)|PF07714:Protein tyrosine kinase|PF01657:Salt stress response/antifungal	-	-
novel.94	39.3266	57.4842	55.463	22.4797	11.9749	11.7436	50.7579	15.3994	1.72115	0.000569892	0.00450912	-	NC_023047.1	27259667	27260865	+	1199	-	- && sp|Q7X6Y7|MMD1_ARATH PHD finger protein MALE MEIOCYTE DEATH 1 OS=Arabidopsis thaliana OX=3702 GN=MMD1 PE=1 SV=1 && -	-	-
novel.492	180.074	284.448	358.309	52.112	151.683	45.9067	274.277	83.2337	1.71967	0.000898312	0.00654648	-	NC_023054.1	5599242	5600724	+	1073	-	- && - && PF13456:Reverse transcriptase-like	-	-
102612428	1735.54	2636.34	3895.62	388.285	716.5	1407.09	2755.83	837.293	1.71888	0.000218782	0.00204079	LOC102612428	NW_006257083.1	587291	593912	+	3516	protein_coding	receptor-like protein 15%2C transcript variant X1 && sp|Q9C6A8|RLP15_ARATH Receptor-like protein 15 OS=Arabidopsis thaliana OX=3702 GN=RLP15 PE=3 SV=1 && PF13855:Leucine rich repeat|PF12799:Leucine Rich repeats (2 copies)	-	-
107174244	408.789	1162.57	1234.27	207.426	305.361	340.564	935.21	284.45	1.71745	4.64e-05	0.000552542	LOC107174244	NC_023049.1	8453598	8458286	-	3782	protein_coding	G-type lectin S-receptor-like serine/threonine-protein kinase At4g27290%2C transcript variant X5 && sp|O81832|Y4729_ARATH G-type lectin S-receptor-like serine/threonine-protein kinase At4g27290 OS=Arabidopsis thaliana OX=3702 GN=At4g27290 PE=3 SV=4 && PF07714:Protein tyrosine kinase|PF00954:S-locus glycoprotein domain|PF08276:PAN-like domain|PF11883:Domain of unknown function (DUF3403)|PF01453:D-…	-	-
102625168	99.3513	173.444	141.739	44.9593	45.9039	35.2308	138.178	42.0313	1.71652	8.71e-07	1.8e-05	LOC102625168	NC_023050.1	25629031	25635456	+	1343	transcribed_pseudogene	probable fructokinase-4 && sp|Q9M1B9|SCRK4_ARATH Probable fructokinase-4 OS=Arabidopsis thaliana OX=3702 GN=At3g59480 PE=2 SV=1 && PF00294:pfkB family carbohydrate kinase	-	-
102629839	319.787	733.419	686.685	145.096	192.597	192.168	579.964	176.62	1.71575	1.04e-06	2.1e-05	LOC102629839	NC_023049.1	475306	479249	+	2297	protein_coding	calmodulin-binding protein 60 E%2C transcript variant X1 && sp|F4IPM3|CB60E_ARATH Calmodulin-binding protein 60 E OS=Arabidopsis thaliana OX=3702 GN=CBP60E PE=2 SV=1 && PF07887:Calmodulin binding protein-like	-	-
102608132	562.991	449.962	515.894	132.834	184.614	148.396	509.616	155.281	1.71385	1.11e-15	1.29e-13	LOC102608132	NC_023050.1	7684786	7686434	+	1445	protein_coding	NAC domain-containing protein 100 && sp|Q9FLJ2|NC100_ARATH NAC domain-containing protein 100 OS=Arabidopsis thaliana OX=3702 GN=NAC100 PE=2 SV=1 && PF02365:No apical meristem (NAM) protein	NAC	NAC
102608060	3681.17	4399.52	4400.95	1410.09	996.913	1403.89	4160.55	1270.3	1.7118	5.33e-19	9.2e-17	LOC102608060	NC_023052.1	5305953	5310235	+	2029	protein_coding	aldehyde dehydrogenase family 2 member B7%2C mitochondrial && sp|C7A2A0|BALDH_ANTMA Benzaldehyde dehydrogenase, mitochondrial OS=Antirrhinum majus OX=4151 GN=BALDH PE=1 SV=1 && PF00171:Aldehyde dehydrogenase family	-	-
102628828	388.091	389.505	309.889	112.398	105.779	114.233	362.495	110.803	1.70935	1.24e-16	1.6e-14	LOC102628828	NC_023049.1	4970656	4977671	-	2739	protein_coding	probable amino acid permease 7%2C transcript variant X2 && sp|Q9FF99|AAP7_ARATH Probable amino acid permease 7 OS=Arabidopsis thaliana OX=3702 GN=AAP7 PE=2 SV=1 && PF01490:Transmembrane amino acid transporter protein	-	-
102615293	123.154	133.799	183.996	62.33	26.9436	45.9067	146.983	45.0601	1.70771	1.91e-05	0.000260178	LOC102615293	NC_023048.1	628835	643131	+	4258	protein_coding	methionine S-methyltransferase%2C transcript variant X3 && sp|Q9LTB2|MMT1_ARATH Methionine S-methyltransferase OS=Arabidopsis thaliana OX=3702 GN=MMT1 PE=1 SV=1 && PF00155:Aminotransferase class I and II	-	-
102625946	23964.4	34736.3	30754.7	8258.21	8539.13	10657.8	29818.4	9151.73	1.70411	4.62e-18	7.11e-16	LOC102625946	NC_023046.1	16832348	16839954	+	4739	protein_coding	pleiotropic drug resistance protein 1-like && sp|Q76CU2|PDR1_TOBAC Pleiotropic drug resistance protein 1 OS=Nicotiana tabacum OX=4097 GN=PDR1 PE=2 SV=1 && PF00005:ABC transporter|PF08370:Plant PDR ABC transporter associated|PF01061:ABC-2 type transporter|PF14510:ABC-transporter N-terminal	-	-
102621886	84.8626	324.092	290.521	47.0029	105.779	61.9207	233.158	71.5674	1.70394	0.001945	0.0122989	LOC102621886	NC_023052.1	7241762	7244469	-	1037	protein_coding	probable WRKY transcription factor 75 && sp|Q9FYA2|WRK75_ARATH Probable WRKY transcription factor 75 OS=Arabidopsis thaliana OX=3702 GN=WRKY75 PE=1 SV=1 && PF03106:WRKY DNA -binding domain	WRKY	WRKY
102627173	251.483	467.802	424.336	100.137	135.716	115.301	381.207	117.051	1.70371	3.49e-08	1.03e-06	LOC102627173	NC_023051.1	18501587	18511979	+	4563	protein_coding	LEAF RUST 10 DISEASE-RESISTANCE LOCUS RECEPTOR-LIKE PROTEIN KINASE-like 1.3%2C transcript variant X2 && sp|Q8VYG0|LRL13_ARATH LEAF RUST 10 DISEASE-RESISTANCE LOCUS RECEPTOR-LIKE PROTEIN KINASE-like 1.3 OS=Arabidopsis thaliana OX=3702 GN=LRK10L-1.3 PE=2 SV=1 && PF00069:Protein kinase domain|PF14380:Wall-associated receptor kinase C-terminal|PF13947:Wall-associated receptor kinase galacturonan-bind…	-	-
102615666	1355.73	355.807	484.201	260.56	226.526	186.83	731.913	224.638	1.70367	0.000399481	0.00337331	LOC102615666	NC_023047.1	27758789	27760075	+	1287	protein_coding	anaphase-promoting complex subunit 6-like && - && PF07816:Protein of unknown function (DUF1645)	-	-
102612201	1585.48	523.304	634.744	221.731	155.674	466.541	914.51	281.315	1.70098	0.0010693	0.00757257	LOC102612201	NC_023046.1	6775184	6777127	-	1727	protein_coding	NAC domain-containing protein 72 && sp|A0A3Q7HH64|JA2L_SOLLC NAC domain-containing protein JA2L OS=Solanum lycopersicum OX=4081 GN=JA2L PE=2 SV=1 && PF02365:No apical meristem (NAM) protein	NAC	NAC
102606899	1520.28	1510.45	1344.32	521.12	355.256	470.811	1458.35	449.062	1.6995	8.68e-19	1.44e-16	LOC102606899	NC_023052.1	30378198	30379241	-	774	protein_coding	protein EARLY RESPONSIVE TO DEHYDRATION 15-like && sp|I1JIC4|ERD15_SOYBN Protein EARLY RESPONSIVE TO DEHYDRATION 15 OS=Glycine max OX=3847 GN=ERD15 PE=2 SV=1 && -	-	-
102623399	8951.97	7934.8	7139.77	2798.72	1654.54	2973.26	8008.84	2475.51	1.69392	1.36e-11	8.18e-10	LOC102623399	NC_023048.1	3517911	3518631	+	627	lncRNA	uncharacterized LOC102623399 && - && -	-	-
102624718	285.635	631.335	398.806	88.8969	154.676	163.343	438.592	135.639	1.69336	9.03e-06	0.000136172	LOC102624718	NC_023053.1	15590669	15595579	-	2357	protein_coding	bifunctional nitrilase/nitrile hydratase NIT4A-like%2C transcript variant X1 && sp|Q5QGZ8|NRL4A_LUPAN Bifunctional nitrilase/nitrile hydratase NIT4A OS=Lupinus angustifolius OX=3871 GN=NIT4A PE=1 SV=1 && PF00795:Carbon-nitrogen hydrolase	-	-
102612411	101.421	159.568	201.604	74.5916	26.9436	41.6363	154.198	47.7239	1.69326	0.000360859	0.00309896	LOC102612411	NC_023054.1	2356000	2356740	+	741	protein_coding	uncharacterized LOC102612411 && - && -	-	-
102619944	26.9076	20.8132	35.2146	6.13082	9.97911	9.60839	27.6452	8.57277	1.69195	0.00522269	0.0269597	LOC102619944	NC_023054.1	16288370	16290428	+	2059	protein_coding	protein DETOXIFICATION 49 && sp|O82752|DTX49_ARATH Protein DETOXIFICATION 49 OS=Arabidopsis thaliana OX=3702 GN=DTX49 PE=2 SV=1 && PF01554:MatE	-	-
102625323	113.84	120.915	113.567	21.4579	28.9394	57.6503	116.107	36.0159	1.69165	9.52e-05	0.00101022	LOC102625323	NC_023048.1	18502147	18503755	-	1368	protein_coding	non-functional pseudokinase ZED1-like%2C transcript variant X2 && sp|Q9S9M2|WAKLD_ARATH Wall-associated receptor kinase-like 4 OS=Arabidopsis thaliana OX=3702 GN=WAKL4 PE=2 SV=2 && PF07714:Protein tyrosine kinase	-	-
112497644	4236.92	5282.6	5504.05	930.863	1620.61	2102.1	5007.85	1551.19	1.69091	2.01e-08	6.22e-07	LOC112497644	NC_023048.1	14327211	14343744	+	2193	protein_coding	receptor-like protein 13 && sp|Q9LNV9|RLP1_ARATH Receptor-like protein 1 OS=Arabidopsis thaliana OX=3702 GN=RLP1 PE=2 SV=2 && PF13855:Leucine rich repeat	-	-
102631084	205.947	293.367	338.06	95.0277	53.8872	111.03	279.125	86.6484	1.68962	2.14e-06	3.93e-05	LOC102631084	NC_023052.1	27629228	27631026	+	1531	protein_coding	transcription factor MYB108-like && sp|Q9C9G7|MYB62_ARATH Transcription factor MYB62 OS=Arabidopsis thaliana OX=3702 GN=MYB62 PE=2 SV=1 && PF00249:Myb-like DNA-binding domain	MYB	MYB->MYB
102624383	522.629	659.086	611.854	129.769	173.637	253.021	597.856	185.475	1.68947	2.94e-09	1.1e-07	LOC102624383	NW_006257079.1	915505	916041	-	537	protein_coding	copper transport protein ATX1-like && sp|Q94BT9|ATOX1_ARATH Copper transport protein ATX1 OS=Arabidopsis thaliana OX=3702 GN=ATX1 PE=1 SV=2 && PF00403:Heavy-metal-associated domain	-	-
102621617	3159.58	2523.36	2811.89	741.829	796.333	1097.49	2831.61	878.551	1.68863	1.88e-16	2.35e-14	LOC102621617	NC_023047.1	6146433	6149639	-	2154	protein_coding	WRKY transcription factor WRKY24-like && sp|Q6IEQ7|WRK24_ORYSJ WRKY transcription factor WRKY24 OS=Oryza sativa subsp. japonica OX=39947 GN=WRKY24 PE=2 SV=1 && PF03106:WRKY DNA -binding domain	WRKY	WRKY
102617433	71.4087	468.793	325.735	127.725	66.8601	74.7319	288.646	89.7724	1.68521	0.00628182	0.0311966	LOC102617433	NC_023054.1	7014914	7016821	+	1367	protein_coding	protein SRG1-like && sp|Q39224|SRG1_ARATH Protein SRG1 OS=Arabidopsis thaliana OX=3702 GN=SRG1 PE=2 SV=1 && PF14226:non-haem dioxygenase in morphine synthesis N-terminal|PF03171:2OG-Fe(II) oxygenase superfamily	-	-
102617250	21.7331	55.502	48.4201	14.3052	9.97911	14.9464	41.8851	13.0769	1.68303	0.00416485	0.0226281	LOC102617250	NC_023054.1	17794526	17798736	+	3683	protein_coding	uncharacterized LOC102617250 && - && -	-	-
102608488	1473.71	1015.88	963.12	333.108	298.375	444.121	1150.9	358.535	1.68272	4.8e-11	2.58e-09	LOC102608488	NW_006257079.1	517807	526066	-	2850	protein_coding	G-box-binding factor 4-like%2C transcript variant X3 && - && PF00170:bZIP transcription factor	bZIP	bZIP
102606924	84.8626	350.852	473.637	68.4608	117.754	97.1515	303.117	94.4553	1.68271	0.00328514	0.0186875	LOC102606924	NC_023048.1	264663	268532	+	1169	protein_coding	glutathione S-transferase zeta class-like && sp|P57108|GSTZ_EUPES Glutathione S-transferase zeta class OS=Euphorbia esula OX=3993 PE=2 SV=1 && PF02798:Glutathione S-transferase, N-terminal domain|PF14497:Glutathione S-transferase, C-terminal domain	-	-
102614976	240.099	248.768	222.733	56.1992	81.8287	84.3403	237.2	74.1227	1.67823	3.93e-11	2.17e-09	LOC102614976	NC_023053.1	21567704	21569730	-	1822	protein_coding	UDP-glucose iridoid glucosyltransferase-like && sp|U3UA11|UGT7_CATRO UDP-glucose iridoid glucosyltransferase OS=Catharanthus roseus OX=4058 GN=UGT76A2 PE=1 SV=1 && PF00201:UDP-glucoronosyl and UDP-glucosyl transferase	-	-
102620308	76.5833	94.1551	133.816	25.5451	22.952	46.9743	101.518	31.8238	1.67801	0.000161732	0.00158002	LOC102620308	NC_023046.1	25268185	25271759	+	1697	protein_coding	uncharacterized LOC102620308 && sp|A0A1S3ZP85|OBL1_TOBAC Triacylglycerol lipase OBL1 OS=Nicotiana tabacum OX=4097 GN=OBL1 PE=1 SV=1 && PF01764:Lipase (class 3)	-	-
102628736	65.1993	62.4397	58.9845	14.3052	26.9436	17.0816	62.2078	19.4435	1.67482	8.52e-05	0.000924293	LOC102628736	NC_023050.1	24105194	24106243	+	1050	protein_coding	uncharacterized LOC102628736 && - && PF14009:Domain of unknown function (DUF4228)	-	-
102627423	420.173	1449.99	1306.46	146.118	315.34	533.799	1058.87	331.752	1.67466	0.00203029	0.0127271	LOC102627423	NW_006257087.1	824733	831029	+	4378	protein_coding	ABC transporter B family member 11-like && sp|Q9FWX7|AB11B_ARATH ABC transporter B family member 11 OS=Arabidopsis thaliana OX=3702 GN=ABCB11 PE=2 SV=1 && PF00005:ABC transporter|PF00664:ABC transporter transmembrane region	-	-
112496300	27.9426	45.5909	67.7882	6.13082	15.9666	22.4196	47.1072	14.839	1.67109	0.0101607	0.0456023	LOC112496300	NW_006257114.1	393717	397918	-	2387	protein_coding	LRR receptor-like serine/threonine-protein kinase GSO1 && - && -	-	-
102577993	283.565	260.661	365.352	146.118	111.766	27.7576	303.193	95.2138	1.67031	0.00171047	0.0111064	LOC102577993	NC_023050.1	21506265	21509778	+	1743	protein_coding	basic cellulase && sp|Q9C9H5|GUN9_ARATH Endoglucanase 9 OS=Arabidopsis thaliana OX=3702 GN=CEL3 PE=1 SV=1 && PF00759:Glycosyl hydrolase family 9	-	-
102622260	370.498	760.179	606.572	134.878	219.54	192.168	579.083	182.195	1.66843	5.49e-07	1.18e-05	LOC102622260	NC_023049.1	17952121	17958214	+	5059	protein_coding	probable leucine-rich repeat receptor-like protein kinase At1g35710%2C transcript variant X4 && sp|Q8VZG8|MIK2_ARATH MDIS1-interacting receptor like kinase 2 OS=Arabidopsis thaliana OX=3702 GN=MIK2 PE=1 SV=3 && -	-	-
102628216	249.413	659.086	857.476	95.0277	172.639	288.252	588.658	185.306	1.6682	0.00136013	0.00920899	LOC102628216	NW_006257131.1	311024	340560	+	981	protein_coding	probable glutathione S-transferase && sp|Q9FQA3|GST23_MAIZE Glutathione transferase GST 23 OS=Zea mays OX=4577 PE=2 SV=1 && PF02798:Glutathione S-transferase, N-terminal domain|PF00043:Glutathione S-transferase, C-terminal domain	-	-
102626403	55.8851	117.942	45.779	22.4797	36.9227	9.60839	73.2019	23.0036	1.66649	0.00884046	0.0409109	LOC102626403	NC_023050.1	13686272	13711473	-	1960	protein_coding	NAC domain-containing protein 21/22%2C transcript variant X2 && sp|Q84TE6|NAC22_ARATH NAC domain-containing protein 21/22 OS=Arabidopsis thaliana OX=3702 GN=NAC021 PE=1 SV=2 && PF02365:No apical meristem (NAM) protein	NAC	NAC
102617929	551.607	941.551	921.743	155.314	259.457	349.105	804.967	254.625	1.66109	2.65e-06	4.73e-05	LOC102617929	NW_006257091.1	88498	90129	-	1632	protein_coding	RING-H2 finger protein ATL54-like && sp|Q8LFY8|ATL54_ARATH RING-H2 finger protein ATL54 OS=Arabidopsis thaliana OX=3702 GN=ATL54 PE=2 SV=2 && PF13639:Ring finger domain	-	-
102627662	428.452	755.223	917.341	198.23	216.547	251.953	700.339	222.243	1.65662	1.21e-07	3.06e-06	LOC102627662	NC_023050.1	20966264	20981104	+	3534	protein_coding	disease resistance-like protein DSC1%2C transcript variant X2 && sp|V9M398|RUN1_VITRO Disease resistance protein RUN1 OS=Vitis rotundifolia OX=103349 GN=RUN1 PE=1 SV=1 && PF00931:NB-ARC domain|PF01582:TIR domain	-	-
102609128	9412.5	1846.43	3041.66	1754.44	1597.66	1183.97	4766.86	1512.02	1.6565	0.0013852	0.00936122	LOC102609128	NC_023053.1	2245520	2246770	+	1251	protein_coding	zinc finger protein ZAT10 && sp|O22533|ZAT6_ARATH Zinc finger protein ZAT6 OS=Arabidopsis thaliana OX=3702 GN=ZAT6 PE=2 SV=1 && PF13912:C2H2-type zinc finger	C2H2	C2H2
102631089	329.101	374.638	470.115	157.358	93.8037	121.706	391.285	124.289	1.65552	3.11e-09	1.16e-07	LOC102631089	NC_023046.1	18180555	18184086	+	2703	protein_coding	G-type lectin S-receptor-like serine/threonine-protein kinase At1g67520 && sp|Q9LW83|CE101_ARATH G-type lectin S-receptor-like serine/threonine-protein kinase CES101 OS=Arabidopsis thaliana OX=3702 GN=CES101 PE=2 SV=2 && PF11883:Domain of unknown function (DUF3403)|PF01453:D-mannose binding lectin|PF07714:Protein tyrosine kinase	-	-
102629455	386.021	1031.74	912.939	173.707	295.382	271.17	776.901	246.753	1.65489	3.17e-05	0.00039916	LOC102629455	NC_023049.1	1066714	1069175	-	1457	protein_coding	cinnamoyl-CoA reductase-like SNL6%2C transcript variant X1 && sp|Q500U8|TKPR1_ARATH Tetraketide alpha-pyrone reductase 1 OS=Arabidopsis thaliana OX=3702 GN=TKPR1 PE=1 SV=1 && PF01370:NAD dependent epimerase/dehydratase family	-	-
102626157	142.817	569.886	449.867	99.1149	160.664	109.963	387.523	123.247	1.65279	0.000826747	0.00611393	LOC102626157	NC_023047.1	28049654	28051521	+	1868	protein_coding	UDP-glycosyltransferase 90A1-like && sp|Q9ZVX4|U90A1_ARATH UDP-glycosyltransferase 90A1 OS=Arabidopsis thaliana OX=3702 GN=UGT90A1 PE=2 SV=1 && PF00201:UDP-glucoronosyl and UDP-glucosyl transferase	-	-
102607364	923.139	330.038	279.076	192.099	127.733	167.613	510.751	162.482	1.65195	0.000477256	0.00388219	LOC102607364	NC_023051.1	7716790	7721333	+	1539	protein_coding	short-chain dehydrogenase TIC 32%2C chloroplastic-like && sp|A0A078ISJ6|TC32B_BRANA Short-chain dehydrogenase TIC 32 B, chloroplastic OS=Brassica napus OX=3708 GN=TIC32B PE=3 SV=1 && PF00106:short chain dehydrogenase	-	-
102631149	131.433	180.381	228.015	63.3518	71.8496	37.366	179.943	57.5225	1.6448	1.11e-05	0.000161557	LOC102631149	NC_023049.1	5715850	5726430	+	6729	protein_coding	uncharacterized LOC102631149%2C transcript variant X1 && - && -	-	-
102613699	219.401	673.952	536.143	85.8315	202.576	169.748	476.499	152.719	1.64178	0.000531419	0.00425586	LOC102613699	NC_023054.1	671499	673210	-	1520	protein_coding	probable WRKY transcription factor 48 && sp|Q9FGZ4|WRK48_ARATH Probable WRKY transcription factor 48 OS=Arabidopsis thaliana OX=3702 GN=WRKY48 PE=2 SV=1 && PF03106:WRKY DNA -binding domain	WRKY	WRKY
112495518	57.9549	74.333	115.328	8.17442	33.929	37.366	82.5386	26.4898	1.64168	0.00749832	0.03594	LOC112495518	NC_023048.1	18351328	18352876	-	1355	protein_coding	non-functional pseudokinase ZED1-like && sp|Q9SVY6|ZRK2_ARATH Non-functional pseudokinase ZRK2 OS=Arabidopsis thaliana OX=3702 GN=ZRK2 PE=2 SV=2 && PF00069:Protein kinase domain	-	-
102619425	644.748	2026.81	1273.01	550.752	310.35	403.552	1314.86	421.552	1.64122	7.53e-05	0.000837646	LOC102619425	NC_023046.1	3028024	3033862	+	2273	protein_coding	caffeic acid 3-O-methyltransferase-like%2C transcript variant X1 && sp|Q43609|COMT1_PRUDU Caffeic acid 3-O-methyltransferase OS=Prunus dulcis OX=3755 GN=COMT1 PE=2 SV=1 && PF08100:Dimerisation domain|PF00891:O-methyltransferase domain	-	-
102619261	22.768	77.3063	74.8311	25.5451	19.9582	10.676	58.3018	18.7264	1.63847	0.0109636	0.0483766	LOC102619261	NC_023047.1	8043243	8045715	-	2295	protein_coding	O-fucosyltransferase 23 && sp|Q9MA87|OFT23_ARATH O-fucosyltransferase 23 OS=Arabidopsis thaliana OX=3702 GN=OFUT23 PE=2 SV=1 && PF10250:GDP-fucose protein O-fucosyltransferase	-	-
107175494	166.62	284.448	314.291	61.3082	68.8559	116.368	255.119	82.1774	1.63634	1.92e-05	0.000261251	LOC107175494	NC_023047.1	5979250	5981311	+	1683	protein_coding	receptor-like protein 13 && - && PF13855:Leucine rich repeat	-	-
102624042	17349.2	5313.32	5345.58	2099.81	2041.73	4874.66	9336.04	3005.4	1.63526	0.00154916	0.0102649	LOC102624042	NC_023052.1	1009486	1011897	-	1429	protein_coding	annexin D3%2C transcript variant X2 && sp|P51074|ANX4_FRAAN Annexin-like protein RJ4 OS=Fragaria ananassa OX=3747 PE=2 SV=2 && PF00191:Annexin	-	-
102610191	34.152	81.2707	80.9936	31.6759	20.9561	10.676	65.4721	21.1027	1.63304	0.00576681	0.0291521	LOC102610191	NC_023052.1	7005122	7006259	-	1138	protein_coding	probable methyltransferase At1g27930 && sp|Q9C7F9|MT127_ARATH Probable methyltransferase At1g27930 OS=Arabidopsis thaliana OX=3702 GN=At1g27930 PE=1 SV=1 && PF04669:Polysaccharide biosynthesis	-	-
102630233	405.684	1029.76	835.467	286.105	208.563	238.074	756.97	244.248	1.63216	5e-06	8.16e-05	LOC102630233	NC_023049.1	8898196	8902158	-	2022	protein_coding	organic cation/carnitine transporter 4 && sp|Q9LHQ6|OCT4_ARATH Organic cation/carnitine transporter 4 OS=Arabidopsis thaliana OX=3702 GN=OCT4 PE=2 SV=1 && PF00083:Sugar (and other) transporter	-	-
102626256	33.1171	142.719	114.448	27.5887	29.9373	36.2984	96.7613	31.2748	1.63098	0.00499266	0.0260258	LOC102626256	NC_023054.1	13864860	13869199	-	2210	protein_coding	monocopper oxidase-like protein SKS1 && sp|Q8VXX5|SKS1_ARATH Monocopper oxidase-like protein SKS1 OS=Arabidopsis thaliana OX=3702 GN=SKS1 PE=2 SV=1 && PF00394:Multicopper oxidase|PF07732:Multicopper oxidase|PF07731:Multicopper oxidase	-	-
102617435	128.329	79.2885	91.558	29.6323	35.9248	30.9604	99.7251	32.1725	1.63024	6.87e-06	0.000107886	LOC102617435	NC_023054.1	14610401	14613718	+	1920	protein_coding	hexose carrier protein HEX6-like && sp|Q07423|HEX6_RICCO Hexose carrier protein HEX6 OS=Ricinus communis OX=3988 GN=HEX6 PE=2 SV=1 && PF00083:Sugar (and other) transporter	-	-
102620924	111.77	215.07	427.858	26.5669	111.766	105.692	251.566	81.3417	1.62965	0.00982781	0.0444492	LOC102620924	NC_023051.1	13914605	13917673	+	3069	protein_coding	receptor-like protein EIX2 && sp|Q6JN46|EIX2_SOLLC Receptor-like protein EIX2 OS=Solanum lycopersicum OX=4081 GN=EIX2 PE=1 SV=2 && PF13855:Leucine rich repeat|PF08263:Leucine rich repeat N-terminal domain	-	-
102610685	363.253	645.21	420.815	150.205	135.716	176.154	476.426	154.025	1.62952	1.44e-08	4.65e-07	LOC102610685	NC_023050.1	2461280	2463891	+	2190	protein_coding	protein NRT1/ PTR FAMILY 2.11-like && sp|Q9LV10|PTR53_ARATH Protein NRT1/ PTR FAMILY 2.11 OS=Arabidopsis thaliana OX=3702 GN=NPF2.11 PE=1 SV=1 && PF00854:POT family	-	-
102620861	181.109	258.679	237.699	43.9375	90.8099	84.3403	225.829	73.0292	1.62913	3.52e-06	6.07e-05	LOC102620861	NC_023047.1	2110437	2124282	-	5510	protein_coding	probable LRR receptor-like serine/threonine-protein kinase RFK1 && sp|Q9FXF2|RKF1_ARATH Probable LRR receptor-like serine/threonine-protein kinase RFK1 OS=Arabidopsis thaliana OX=3702 GN=RKF1 PE=1 SV=1 && PF11721:Malectin domain|PF07714:Protein tyrosine kinase	-	-
102616337	440.871	700.712	367.112	235.015	127.733	124.909	502.899	162.552	1.62896	1.02e-05	0.000150322	LOC102616337	NC_023053.1	20558072	20561665	-	2488	protein_coding	ankyrin repeat-containing protein At5g02620%2C transcript variant X1 && sp|Q6AWW5|Y5262_ARATH Ankyrin repeat-containing protein At5g02620 OS=Arabidopsis thaliana OX=3702 GN=At5g02620 PE=1 SV=1 && PF13962:Domain of unknown function|PF12796:Ankyrin repeats (3 copies)	-	-
102611029	258.727	285.439	351.266	59.2646	105.779	124.909	298.477	96.6507	1.62798	8.97e-07	1.84e-05	LOC102611029	NC_023046.1	20908260	20910430	+	2030	protein_coding	ankyrin-1 && - && PF13962:Domain of unknown function|PF12796:Ankyrin repeats (3 copies)	-	-
102625841	49.6756	23.7866	59.8649	20.4361	8.9812	13.8788	44.4424	14.432	1.62502	0.00732624	0.0352006	LOC102625841	NC_023052.1	29017002	29018174	+	1011	protein_coding	hypothetical protein && - && PF05056:Protein of unknown function (DUF674)	-	-
102619531	134.538	105.057	66.9078	15.327	32.9311	51.2447	102.168	33.1676	1.62351	0.00215835	0.013345	LOC102619531	NC_023052.1	13970891	13973809	+	2033	protein_coding	class V chitinase-like && sp|Q9SXB8|Y1133_ARATH G-type lectin S-receptor-like serine/threonine-protein kinase At1g11330 OS=Arabidopsis thaliana OX=3702 GN=At1g11330 PE=1 SV=3 && PF00704:Glycosyl hydrolases family 18|PF00069:Protein kinase domain	-	-
102613521	15.5236	35.6798	30.8128	9.19623	8.9812	8.54079	27.3388	8.90607	1.62007	0.0104248	0.04649	LOC102613521	NC_023047.1	17449518	17451525	-	1847	protein_coding	E3 ubiquitin-protein ligase bre1-like%2C transcript variant X1 && - && PF13920:Zinc finger, C3HC4 type (RING finger)	-	-
102613506	158.341	241.83	201.604	68.4608	70.8517	56.5827	200.592	65.2984	1.61865	1.31e-08	4.3e-07	LOC102613506	NC_023053.1	22487452	22489944	+	2088	protein_coding	UDP-glycosyltransferase 87A1-like%2C transcript variant X2 && sp|O64733|U87A2_ARATH UDP-glycosyltransferase 87A2 OS=Arabidopsis thaliana OX=3702 GN=UGT87A2 PE=1 SV=1 && PF00201:UDP-glucoronosyl and UDP-glucosyl transferase	-	-
102629306	684.075	764.143	877.725	238.08	218.543	302.13	775.314	252.918	1.61725	4.24e-15	4.38e-13	LOC102629306	NC_023051.1	14998420	15000678	-	1598	protein_coding	syntaxin-121 && sp|Q9ZSD4|SY121_ARATH Syntaxin-121 OS=Arabidopsis thaliana OX=3702 GN=SYP121 PE=1 SV=1 && PF00804:Syntaxin|PF05739:SNARE domain	-	-
102624395	1605.14	1021.83	910.298	464.92	345.277	346.97	1179.09	385.722	1.61168	5.14e-09	1.84e-07	LOC102624395	NC_023048.1	26067836	26069457	+	1622	protein_coding	hypothetical protein && - && PF07816:Protein of unknown function (DUF1645)	-	-
102623244	516.42	413.291	527.339	51.0902	301.369	124.909	485.683	159.123	1.60947	0.00321616	0.0184082	LOC102623244	NW_006257273.1	46561	53945	-	1878	protein_coding	lysosomal Pro-X carboxypeptidase-like%2C transcript variant X1 && sp|Q5RBU7|PCP_PONAB Lysosomal Pro-X carboxypeptidase OS=Pongo abelii OX=9601 GN=PRCP PE=2 SV=1 && PF05577:Serine carboxypeptidase S28	-	-
102619080	967.64	937.587	890.93	401.569	240.497	274.373	932.052	305.479	1.60926	5e-12	3.19e-10	LOC102619080	NC_023048.1	18226595	18232623	+	2785	protein_coding	long chain acyl-CoA synthetase 7%2C peroxisomal%2C transcript variant X3 && sp|Q8LKS5|LACS7_ARATH Long chain acyl-CoA synthetase 7, peroxisomal OS=Arabidopsis thaliana OX=3702 GN=LACS7 PE=1 SV=2 && PF00501:AMP-binding enzyme	-	-
102609795	747.204	788.921	931.427	239.102	264.446	307.468	822.517	270.339	1.6062	5.14e-18	7.76e-16	LOC102609795	NC_023046.1	13413148	13416418	+	2717	protein_coding	probable disease resistance protein At5g63020 && sp|Q9T048|DRL27_ARATH Disease resistance protein At4g27190 OS=Arabidopsis thaliana OX=3702 GN=At4g27190 PE=2 SV=1 && PF00931:NB-ARC domain|PF13855:Leucine rich repeat	-	-
102622838	995.583	428.158	710.455	94.0059	213.553	393.944	711.399	233.834	1.60547	0.00163195	0.0107057	LOC102622838	NW_006257179.1	125984	129388	-	2770	protein_coding	ankyrin-1-like%2C transcript variant X1 && sp|Q8GYH5|BAD1_ARATH Ankyrin repeat-containing protein BDA1 OS=Arabidopsis thaliana OX=3702 GN=BAD1 PE=1 SV=1 && PF12796:Ankyrin repeats (3 copies)|PF13857:Ankyrin repeats (many copies)	-	-
102624892	93.1418	199.212	191.039	31.6759	69.8538	57.6503	161.131	53.06	1.60315	0.000380936	0.00324058	LOC102624892	NC_023051.1	2618524	2620939	-	2329	protein_coding	wall-associated receptor kinase-like 1 && sp|Q9S9M5|WAKLA_ARATH Wall-associated receptor kinase-like 1 OS=Arabidopsis thaliana OX=3702 GN=WAKL1 PE=2 SV=1 && PF00069:Protein kinase domain	-	-
102629485	422.243	598.628	677.001	159.401	189.603	210.317	565.957	186.44	1.6029	2.23e-10	1.07e-08	LOC102629485	NC_023051.1	18538248	18542693	+	2573	protein_coding	LEAF RUST 10 DISEASE-RESISTANCE LOCUS RECEPTOR-LIKE PROTEIN KINASE-like 2.1%2C transcript variant X1 && sp|Q9FF31|LRL21_ARATH LEAF RUST 10 DISEASE-RESISTANCE LOCUS RECEPTOR-LIKE PROTEIN KINASE-like 2.1 OS=Arabidopsis thaliana OX=3702 GN=LRK10L-2.1 PE=3 SV=1 && PF13947:Wall-associated receptor kinase galacturonan-binding|PF14380:Wall-associated receptor kinase C-terminal|PF00069:Protein kinase dom…	-	-
102621416	341.52	290.394	500.928	104.224	163.657	105.692	377.614	124.525	1.60048	5.91e-07	1.26e-05	LOC102621416	NC_023046.1	3087287	3091708	-	911	protein_coding	probable WRKY transcription factor 50 && sp|Q93WU9|WRK51_ARATH Probable WRKY transcription factor 51 OS=Arabidopsis thaliana OX=3702 GN=WRKY51 PE=1 SV=1 && PF03106:WRKY DNA -binding domain	WRKY	WRKY
102620731	3968.88	1382.59	1381.29	794.963	756.417	669.384	2244.25	740.255	1.59998	0.000109177	0.0011321	LOC102620731	NC_023051.1	15707275	15708642	+	1368	protein_coding	uncharacterized LOC102620731 && - && -	-	-
112497951	20.6982	63.4308	50.1808	13.2834	10.977	20.2844	44.7699	14.8483	1.59627	0.0100606	0.0452654	LOC112497951	NC_023049.1	8226130	8227440	+	1311	protein_coding	G-type lectin S-receptor-like serine/threonine-protein kinase At4g27290 && sp|O81905|SD18_ARATH Receptor-like serine/threonine-protein kinase SD1-8 OS=Arabidopsis thaliana OX=3702 GN=SD18 PE=1 SV=1 && PF01453:D-mannose binding lectin|PF08276:PAN-like domain|PF00954:S-locus glycoprotein domain	-	-
[truncated: 1,507 more rows]
