# Supplementary material for: High Temperature Promoted the Accumulation of Citrus Yellow Mosaic Virus in Citrus sinensis via Weakening the Immune Function of the CsWRKY76‐ CsPR4A Modules
Source: Mol Plant Pathol. 2025 Oct 5;26(10):e70161. doi: 10.1111/mpp.70161 (PMC12497541; doi:10.1111/mpp.70161)
Supplement: Supplementary file 6 — Table S2: mpp70161‐sup‐0006‐TableS2.xlsx. [file MPP-26-e70161-s005.xlsx]

## Sheet: Supp DS 1
Table S2. primers
Name	Use	Forward Primer 5' to 3'	Reverse Primer 5' to 3'
COMT1	RT-qPCR	GAAGATGGTGTTTCACTTTCC	GCCATGATACTCGTATGTATTC
PAL2	RT-qPCR	GGCTGCCATTGCCACGTCCT	AGAGCACCGCCGTTCTTGGT
CAT	RT-qPCR	GATCCATACAAGTTCCGCC	GAATCCGCTCCCTATCAAAA
POD	RT-qPCR	AATCTTCCAGGACCATCTAATTC	GTTCCCTCAGTTGCTTTAAGA
LOC102613214	RT-qPCR	TGTCCTCTGCCCTTACCA	TGCCCTCTTCAACCTCAA
LOC102627570	RT-qPCR	GTTCGCAAACAGAATGAG	TTTCACGATAAGGCTACT
LOC102578024	RT-qPCR	TTTTCCCACCAAAGTAATG	AAATGCAGCAATCTCACG
LOC102578030	RT-qPCR	CTACCACCCTGAGCAAAT	CTCCTTCGTCCAAATCTAA
LOC102607011	RT-qPCR	CAGAACGGAAATGAAGGA	ATCAGCAGAGGAAAGGGA
LOC102620276	RT-qPCR	GCTGCCCACAAAGAACCC	TCTCAACTCCGCCACCAG
LOC102608585	RT-qPCR	CATCACCCTTGGTATCGC	CGAAGTATCCTTGTTCTCCC
LOC102630049	RT-qPCR	CCGAGTCCACGGAACGAA	CAAGGGAACCGCCAACAT
LOC102625853	RT-qPCR	AAAACCGCGAGCAAGTCT	CAACCGTAGTCGCCAGGGA
LOC102625194	RT-qPCR	GGAAACGACCTCTACCCT	TAGCCTGCCATTCTTGAT
CsCOX	RT-qPCR	GTATGCCACGTCGCATTCCAGA	GCCAAAACTGCTAAGGGCATTC
CYMV-JC7	RT-qPCR	GCTCAATCCCTATCCCAGGC	ACATTTCGCCGGTCATTTGG
CYMV-JC-Q	PCR	ACACCGGAAACGGTGAAGTT	ACCCTTCGAACATGGGCATT
pCV-CsWRKY76-GFP	PCR	acacgggggactctaga ATGGATTCTCACAACTCT	ttgctcaccatgtcgac CATTGGTCTATGTGGG
pCV-CsPR4A-GFP	PCR	gaacacgggggactctaga ATGGGGAGGTTCGGTCTTT	ccttgctcaccatgtcgac ATCATTGCAGTTCACAAA
pGreen II-62SK-CsWRKY76	PCR	cgcggtggcggccgctctaga ATGGATTCTCACAAC	tcgaggtcgacggtatcgat TCACATTGGTCTATGT
pGreen II 0800-proPR4A-LUC	PCR	tagggcgaattgggtacc GGTGGGGATATTTCCAA	aggaattcgatatcaagctt GTAAATCCACCTCACTT
pCLBV201-CsWRKY76	PCR	ttagaaatgtagccc TTTGGCCGTACTTTCTCCA	cagaattcgggaccc AGATGAAATTGCTGCAAGCG
pCLBV201-CsPR4A	PCR	ctcttagaaatgtagccc TCTCACAATTTGTTGG	cagaattcgggaccc ATGGGGAGGTTCGGTCTTTGT
AD-CsWRKY76	PCR	gccatggaggccagtgaattc ATGGATTCTCACAACTCT	acgattcatctgcagctcgag TCACATTGGTCTATGTGG
pAbAi-proCsPR4A	PCR	gaaaagcttgaattcgagctc GGTGGGGATATTTCCAAT	agcacatgcctcgaggtcgac GTAAATCCACCTCACT
pLGN-OE-CsWRKY76	PCR	aggacagggtacccatgcatcatcatcatcatcac ATGGATTCTCACAACTCT	cactagtggatcccc TCACATTGGTCTATGT
pLGN-OE-CsPR4A	PCR	aggacagggtacccatgcatcatcatcatcatcac ATGGGGAGGTTCGGTCTTTG	acactagtggatcccc TTAATCATTGCAGTTCAC
pLGN-RNAiZ-CsWRKY76	PCR	gatgatatcccatggggcgcgcc AGATGAAATTGCTGCAAGCG	aagaaattcttacacatttaaat TTTGGCCGTACTTTCTCCAT
pLGN-RNAiF-CsWRKY76	PCR	aatttgcaggtatttggatcc TTTGGCCGTACTTTCTCCAT	agggaattcctgcaggtcgac AGATGAAATTGCTGCAAGCG
pLGN-RNAiZ-CsPR4A	PCR	gatgatatcccatggggcgcgccatgg GGAGGTTCGGTCTTTG	gaaattcttacacatttaaat TCTCACAATTTGTTGGGCTC
pLGN-RNAiF-CsPR4A	PCR	aatttgcaggtatttggatcc TCTCACAATTTGTTGGGCTC	agggaattcctgcaggtcgac ATGGGGAGGTTCGGTCTTTG
